# Supplementary material for: Diversification of land plants: insights from a family-level phylogenetic analysis
Source: BMC Evol Biol. 2011 Nov 21;11:341. doi: 10.1186/1471-2148-11-341 (PMC3227728; doi:10.1186/1471-2148-11-341)
Supplement: Additional file 1 — Taxa and GenBank accession numbers with new sequences generated for this study in bold. Families for which DNA data could not be obtained are indicated in italics. [file 1471-2148-11-341-S1.XLS]

## Sheet: Hoja1
Group	Family	Species (18S rDNA)	18S Genbank number	Species (rbcL)	rbcL Genbank number	Species (atpB)	atpB Genbank number	Species (rps4)	rps4 Genbank number	Species (26S rDNA)	26S Genbank number
Algae		Nephroselmis olivacea	X74754	Nephroselmis olivacea	AF137379	Nephroselmis olivacea	AF137379	–	–	–	–
Algae		Chara connivens	AF408223	Chara globularis	AF097164	Chara connivens	AF408782	–	–	–	–
Algae		Coleochaete sieminskiana	AF408232	Coleochaete orbicularis	L13477	Coleochaete orbicularis	AF408788	–	–	–	–
Algae		Chlorokybus atmophyticus	M95612	Chlorokybus atmophyticus	AF408255	Chlorokybus atmophyticus	AF408805	–	–	–	–
Angiosperms	Acanthaceae	Justicia americana	AF107568	Justicia americana	L14401	Justicia americana	AJ236178	–	–	–	–
Angiosperms	Achariaceae	Acharia tragodes	AF206837	Acharia tragodes	AF206728	Acharia tragodes	AF209520	–	–	–	–
Angiosperms	Achatocarpaceae	–	–	Achatocarpus praeco	AY270142	–	–	–	–	–	–
Angiosperms	Acoraceae	Acorus calamus	L24078	Acorus calamus	M901625	Acorus calamus	AJ235381	–	–	–	–
Angiosperms	Actinidiaceae	Actinidia sp	U42495	Actinidia chinensis	L01882	Actinidia chinensis	AJ235382	–	–	–	–
Angiosperms	Adoxaceae	Viburnum acerifolia	AJ236007	Viburnum opulus	L01959	Viburnum opulus	AJ235640	–	–	–	–
Angiosperms	Aextoxicaceae	Aextoxicum punctatum	AF206839	Aextoxicum punctatum	X83986	Aextoxicum punctatum	AJ235384	–	–	–	–
Angiosperms	Agapanthaceae	Agapanthus africanus	GQ497566	Agapanthus africanus	AY465699	Agapanthus africanus	AY465542	–	–	–	–
Angiosperms	Agavaceae	Yucca brevifolia	AF168882	Yucca schidigera	DQ069504	Yucca schidigera	DQ069348	–	–	–	–
Angiosperms	Aizoaceae	Delosperma echinatum	AF206899	Delosperma echinatum	AJ235778	Delosperma echinatum	AJ235452	–	–	–	–
Angiosperms	Akaniaceae	Akania bidwillii	L12568	Akania bidwillii	L12568	Akania bidwillii	AF209522	–	–	–	–
Angiosperms	Alismataceae	Alisma Plantago-aquatica	AF197585	Alisma Plantago-aquatica	L08759	Alisma Plantago-aquatica	DQ007417	–	–	–	–
Angiosperms	Alliaceae	Allium thunbergii	U42071	Allium altaicum	AF206731	Allium altaicum	AF209525	–	–	–	–
Angiosperms	Alseuosmiaceae	Alseuosmia macrophylla	AF206844	Alseuosmia macrophylla	X87377	Alseuosmia macrophylla	AJ236198	–	–	–	–
Angiosperms	Alstroemeriaceae	Bomarea hirtella	AF206871	Bomarea hirtella	Z77255	Bomarea hirtella	AJ235413	–	–	–	–
Angiosperms	Altingiaceae	Altingia sp.	U42552	Altingia excelsa	AF206732	Altingia excelsa	AF092103	–	–	–	–
Angiosperms	Alzateaceae	Alzatea verticillata	AM235484	Alzatea verticillata	AVU26316	–	–	–	–	–	–
Angiosperms	Amaranthaceae	Spinacia oleracea	L24420	Spinacia oleracea	J01443	Spinacia oleracea	U23082	–	–	–	–
Angiosperms	Amaryllidaceae	Clivia nobilis	AF206889	Clivia miniata	L05032	Clivia nobilis	AF209566	–	–	–	–
Angiosperms	Amborellaceae	Amborella trichopoda	U42497	Amborella trichopoda	L12628	Amborella trichopoda	AJ235389	–	–	–	–
Angiosperms	Anacardiaceae	Schinus molle	AF207015	Schinus molle	U39270	Schinus molle	AF035914	–	–	–	–
Angiosperms	Anarthriaceae	–	–	Anarthria polyphylla	AF148760	Anarthria scabra	AJ419129	–	–	–	–
Angiosperms	Ancistrocladaceae	Ancistrocladus korupensis	AF206846	Ancistrocladus korupensis	Z97636	Ancistrocladus korupensis	AF209526	–	–	–	–
Angiosperms	Anisophylleaceae	Anisophyllea corneri	AY968390	Anisophyllea corneri	AF027109	Anisophyllea corneri	AY968424	–	–	–	–
Angiosperms	Annonaceae	Annona muricata	AF206850	Annona muricata	L12629	Annona muricata	AJ235393	–	–	–	–
Angiosperms	Aphanopetalaceae	Aphanopetalum resinosum	AF274600	Aphanopetalum resinosum	AF274596	Aphanopetalum resinosum	AF274675	–	–	–	–
Angiosperms	Aphloiaceae	Aphloia theaeformis	AF206851	Aphloia theaeformis	AF206735	Aphloia theaeformis	AF209528	–	–	–	–
Angiosperms	Aphyllanthaceae	–	–	Aphyllanthes monspeliensis	AY149373	Aphyllanthes monspeliensis	AY147629	–	–	–	–
Angiosperms	Apiaceae	Apium graveolens	AF206852	Apium graveolens	L01885	Apium graveolens	AJ235396	–	–	–	–
Angiosperms	Apocynaceae	Nerium oleander	AF107572	Nerium oleander	AF206799	Nerium oleander	AJ236189	–	–	–	–
Angiosperms	Apodanthaceae	Pilostyles thurberi	AY739081	–	–	–	–	–	–	–	–
Angiosperms	Aponogetonaceae	Aponogeton elongatus	AF168826	Aponogeton elongatus	U80683	Aponogeton elongatus	AF168887	–	–	–	–
Angiosperms	Aquifoliaceae	Ilex opaca	AF206938	Ilex crenata	L01928	Ilex crenata	AJ235502	–	–	–	–
Angiosperms	Araceae	Gymnostachys anceps	AF069200	Gymnostachys anceps	M91629	Gymnostachys anceps	AF168915	–	–	–	–
Angiosperms	Araliaceae	Hedera helix	U42500	Hedera helix	L01924	Hedera helix	AJ235488	–	–	–	–
Angiosperms	Arecaceae	Caryota mitis	AF168831	Caryota mitis	M81811	Caryota mitis	AF233083	–	–	–	–
Angiosperms	Argophyllaceae	Corokia cotoneaster	U42523	Corokia cotoneaster	L11221	Corokia cotoneaster	AJ235445	–	–	–	–
Angiosperms	Aristolochiaceae	Asarum canadense	L24043	Asarum canadense	L14290	Asarum canadense	U86383	–	–	–	–
Angiosperms	Asparagaceae	Asparagus falcatus	AF069205	Asparagus officinalis	L05028	Asparagus officinalis	AJ235400	–	–	–	–
Angiosperms	Asphodelaceae	Bulbine succulenta	AF206876	Bulbine succulenta	AJ131947	Bulbine succulenta	AJ235421	–	–	–	–
Angiosperms	Asteliaceae	Milligania stylosa	AF206963	Milligania stylosa	AF206795	Milligania stylosa	AF209628	–	–	–	–
Angiosperms	Asteraceae	Helianthus annus	AF107577	Helianthus annus	L13929	Helianthus annus	AJ236205	–	–	–	–
Angiosperms	Asteropeiaceae	Asteropeia micrasta	AF206857	Asteropeia micrasta	AF206737	Asteropeia micrasta	AF209533	–	–	–	–
Angiosperms	Atherospermataceae	Laurelia novae-zelandiae	AF206950	Laurelia novae-zelandiae	AF206788	Laurelia novae-zelandiae	AF209615	–	–	–	–
Angiosperms	Austrobaileyaceae	Austrobaileya scandens	U42503	Austrobaileya scandens	L12632	Austrobaileya scandens	AJ235403	–	–	–	–
Angiosperms	Balanopaceae	Balanops viellardii	AF206860	Balanops viellardii	AF206738	Balanops viellardii	AF209534	–	–	–	–
Angiosperms	Balanophoraceae	–	–	–	–	–	–	–	–	–	–
Angiosperms	Balsaminaceae	Impatiens wallerana	L49285	Impatiens capensis	Z83142	Impatiens repens	AJ235503	–	–	–	–
Angiosperms	Barbeuiaceae	–	–	Barbeuia madagascariensis	GQ497673	–	–	–	–	–	–
Angiosperms	Barbeyaceae	Barbeya oleoides	AF206862	Barbeya oleoides	U60314	Barbeya oleoides	AF209535	–	–	–	–
Angiosperms	Basellaceae	Basella alba	GQ497567	Basella alba	M62564	Basella alba	GQ497643	–	–	–	–
Angiosperms	Bataceae	Batis maritima	U42504	Batis maritima	M88341	Batis maritima	AF209538	–	–	–	–
Angiosperms	Begoniaceae	Begonia metallica	U42506	Begonia metallica	L01888	Begonia metallica	AF209541	–	–	–	–
Angiosperms	Berberidaceae	Nandina domestica	L37911	Nandina domestica	L37920	Nandina domestica	L37930	–	–	–	–
Angiosperms	Berberidopsidaceae	Berberidopsis corallina	AF206866	Berberidopsis corallina	AJ235773	Berberidopsis corallina	AJ235409	–	–	–	–
Angiosperms	Betulaceae	Betula papyrifera	L00971	Betula nigra	L01889	Betula pendula	AJ235411	–	–	–	–
Angiosperms	Biebersteiniaceae	Biebersteinia orphanidis	GQ497568	Biebersteinia orphanidis	AF035920	Biebersteinia orphanidis	AF035921	–	–	–	–
Angiosperms	Bignoniaceae	Catalpa bignonioides	AF107579	Catalpa bignonioides	L11679	Catalpa bignonioides	AJ235428	–	–	–	–
Angiosperms	Bixaceae	Bixa orellana	AF206868	Bixa orellana	Y15139	Bixa orellana	AF035897	–	–	–	–
Angiosperms	Blandfordiaceae	Blandfordia punicea	AF206869 & AF206869	Blandfordia punicea	Z73694	Blandfordia punicea	AJ235412	–	–	–	–
Angiosperms	Bonnetiaceae	Archytaea multiflora	AY674574	Archytaea multiflora	AY380342	Archytaea multiflora	AY788202	–	–	–	–
Angiosperms	Boraginaceae	Borago officinalis	AF107580	Borago officinalis	L11680	Borago officinalis	AJ235498	–	–	–	–
Angiosperms	Boryaceae	Borya septentrionalis	AF206872	Borya septentrionalis	AF206741	Borya septentrionalis	AF209543	–	–	–	–
Angiosperms	Brassicaceae	Brassica hirta	X17062	Brassica oleracea	M88342	Brassica balearica	AF209545	–	–	–	–
Angiosperms	Bromeliaceae	Aechmea chantinii	AF069212	Aechmea chantinii	L19978	Aechmea chantinii	AF168885	–	–	–	–
Angiosperms	Brunelliaceae	Brunellia sp.	AY929367	Brunellia sp.	AJ402932	Brunellia sp.	AY935850	–	–	–	–
Angiosperms	Bruniaceae	Berzelia lanuginosa	U42508	Berzelia lanuginosa	L14391	Berzelia lanuginosa	AF095731	–	–	–	–
Angiosperms	Burmanniaceae	Burmannia biflora	AF168827	Burmannia biflora	AF206742	Burmannia biflora	AF035899	–	–	–	–
Angiosperms	Burseraceae	Bursera inaguensis	AF206877	Bursera inaguensis	L01890	Bursera inaguensis	AF035899	–	–	–	–
Angiosperms	Butomaceae	Butomus umbellatus	L39845 & L39846	Butomus umbellatus	U80685	Butomus umbellatus	AY147593	–	–	–	–
Angiosperms	Buxaceae	Buxus sempervirens	L54065	Buxus sempervirens	AF093717	Buxus sempervirens	AF092110	–	–	–	–
Angiosperms	Byblidaceae	Byblis gigantea	U42509	Byblis liniflora	L01891	Byblis gigantea	AJ236181	–	–	–	–
Angiosperms	Cabombaceae	Brasenia schreberi	AF096693	Brasenia schreberi	M77028	Brasenia schreberi	AJ235418	–	–	–	–
Angiosperms	Cactaceae	Pereskia aculeata	AF206986	Pereskia aculeata	AF206805	Pereskia aculeata	AF209648	–	–	–	–
Angiosperms	Calceolariaceae	Calceolaria integrifolia	GQ497569	Calceolaria sp.	AF123669	Calceolaria integrifolia	GQ497644	–	–	–	–
Angiosperms	Calycanthaceae	Calycanthus floridus	U38318	Calycanthus floridus	L14291	Calycanthus floridus	AJ235422	–	–	–	–
Angiosperms	Calyceraceae	Boopis graminea	AF107583	Boopis anthemoides	L13860	Boopis graminea	AJ236199	–	–	–	–
Angiosperms	Campanulaceae	Codonopsis ovata	AF107584	Codonopsis ovata	L18797	Codonopsis pilosula	AJ236203	–	–	–	–
Angiosperms	Campynemataceae	Campynema lineare	GQ497570	Campynema linearis	Z77264	Campynema linearis	AJ417573	–	–	–	–
Angiosperms	Canellaceae	Canella winteriana	AF206879	Canella winteriana	AJ131928	Canella winteriana	AJ235424	–	–	–	–
Angiosperms	Cannabaceae	Humulus lupulus	AF206931	Humulus lupulus	U02729	Humulus lupulus	AF209599	–	–	–	–
Angiosperms	Cannaceae	Canna coccinea	D29784	Canna indica	L05445	Canna indica	AF168892	–	–	–	–
Angiosperms	Capparaceae	Capparris spinosa	EU090942	Capparris spinosa	AY167985	Capparris spinosa	AF035900	–	–	–	–
Angiosperms	Caprifoliaceae	Symphoricarpos albus	U42513	Symphoricarpos albus	L11682	Symphoricarpos albus	AJ236208	–	–	–	–
Angiosperms	Cardiopteridaceae	Gonocaryum litorale	AF206919	Gonocaryum litorale	AJ235779	Gonocaryum litorale	AJ235483	–	–	–	–
Angiosperms	Caricaceae	carica papaya	U42514	carica papaya	M95671	carica papaya	AF035901	–	–	–	–
Angiosperms	Carlemanniaceae	–	–	Carlemannia tetragona	DQ673316	–	–	–	–	–	–
Angiosperms	Caryocaraceae	Caryocar glabrum	AF206881	Caryocar glabrum	AF206745	Caryocar glabrum	AF209556	–	–	–	–
Angiosperms	Caryophyllaceae	Stellaria media	AF207027	Stellaria media	AF206823	Stellaria media	AF209680	–	–	–	–
Angiosperms	Casuarinaceae	Casuarina equisetifolia	U42515	Casuarina litorea	L01893	Casuarina litorea	AJ235427	–	–	–	–
Angiosperms	Celastraceae	Stackhousia minima	AF207026	Stackhousia minima	AJ235795	Stackhousia minima	AJ235610	–	–	–	–
Angiosperms	Centrolepidaceae	–	–	Centrolepis monogyna	EF153951	Centrolepis monogyna	EF153936	–	–	–	–
Angiosperms	Centroplacaceae	–	–	Centroplacus glaucinus	AY663646	Centroplacus glaucinus	AY788207	–	–	–	–
Angiosperms	Cephalotaxaceae	Cephalotus follicularis	AY788265	–	–	–	–	–	–	–	–
Angiosperms	Ceratophyllaceae	Ceratophyllum demersum	U42517	Ceratophyllum demersum	M77030	Ceratophyllum demersum	AJ235430	–	–	–	–
Angiosperms	Cercidiphyllaceae	Cercidiphyllum japonicum	U42518	Cercidiphyllum japonicum	L11673	Cercidiphyllum japonicum	AF092112	–	–	–	–
Angiosperms	Chloranthaceae	Hedyosmum arborescens	AF206925	Hedyosmum arborescens	L12649	Hedyosmum arborescens	AJ235490	–	–	–	–
Angiosperms	Chrysobalanaceae	Licania tomentosa	U42520	Licania tomentosa	L11193	Licania tomentosa	AF209617	–	–	–	–
Angiosperms	Circaeasteraceae	Circaeaster agrestis	AF094538	Circaeaster agrestis	AF092116	Circaeaster agrestis	AF092116	–	–	–	–
Angiosperms	Cistaceae	Helianthemum grandiflorum	AF206926	Helianthemum grandiflorum	Y15141	Helianthemum grandiflorum	AF035907	–	–	–	–
Angiosperms	Cleomaceae	Cleome hassleriana	U42511	Cleome hassleriana	M95755	Cleome hassleriana	AF209565	–	–	–	–
Angiosperms	Clethraceae	Clethra alnifolia	U42521	Clethra alnifolia	L12609	Clethra arborea	AJ235438	–	–	–	–
Angiosperms	Clusiaceae	Mesua sp.	AF206962	Mesua sp.	AF206794	Mesua sp.	AF209627	–	–	–	–
Angiosperms	Colchicaceae	Colchicum autumnale	U42072	Colchicum speciosum	L12673	Colchicum speciosum	AF209569	–	–	–	–
Angiosperms	Columelliaceae	–	–	Columelia oblonga	Y10675	Columelia oblonga	AJ419676	–	–	–	–
Angiosperms	Combretaceae	Quisqualis indica	AF207004	Quisqualis indica	L01948	Quisqualis indica	AJ235576	–	–	–	–
Angiosperms	Commelinaceae	Tradescantia ohiensis	AF069213	Tradescantia soconuscana	L05463	Tradescantia ohiensis	AF168950	–	–	–	–
Angiosperms	Connaraceae	Connarus championii	AY929368	Connarus conchocarpus	L29493	Connarus championii	AY935852	–	–	–	–
Angiosperms	Convolvulaceae	Convolvulus arvensis	AJ236013	Convolvulus tricolor	L11683	Convolvulus arvensis	AJ236186	–	–	–	–
Angiosperms	Coriariaceae	Coriaria myrtifolia	AF206891	Coriaria myrtifolia	L01897	Coriaria myrtifolia	AJ235443	–	–	–	–
Angiosperms	Cornaceae	Cornus officinalis	U52033	Cornus officinalis	L11216	Cornus officinalis	AJ236229	–	–	–	–
Angiosperms	Corsiaceae	Arachnitis uniflora	GQ497571	–	–	–	–	–	–	–	–
Angiosperms	Corynocarpaceae	Corynocarpus laevigatus	AF206892	Corynocarpus laevigatus	X69731	Corynocarpus laevigatus	AJ235446	–	–	–	–
Angiosperms	Costaceae	Costus barbatus	U42080	Costus barbatus	AF243510	Costus barbatus	AF168898	–	–	–	–
Angiosperms	Crassulaceae	Crassula marnierana	U42525	Crassula marnierana	L01899	Crassula marnierana	AJ235447	–	–	–	–
Angiosperms	Crossosomataceae	Crossosoma californicum	U42529	Crossosoma californicum	L11179	Crossosoma californicum	AF209571	–	–	–	–
Angiosperms	Crypteroniaceae	Fuchsia procumbens	AM235543	Fuchsia procumbens	AM235668	Fuchsia procumbens	AJ235477	–	–	–	–
Angiosperms	Ctenolophonaceae	Ctenolophon englerianus	AY674589	Ctenolophon englerianus	AJ402940	Ctenolophon englerianus	AY788215	–	–	–	–
Angiosperms	Cucurbitaceae	Cucurbita pepo	AF206895	Cucurbita pepo	AF206756	Cucurbita pepo	AF209573	–	–	–	–
Angiosperms	Cunoniaceae	Bauera rubioides	U42505	Bauera rubioides	L11174	Bauera rubioides	AF209539	–	–	–	–
Angiosperms	Curtisiaceae	Curtisia dentata	L16007	Curtisia dentata	L11222	–	–	–	–	–	–
Angiosperms	Cyclanthaceae	Cyclanthus bipartitus	AF168837	Cyclanthus bipartitus	AF168837	Cyclanthus bipartitus	AF168904	–	–	–	–
Angiosperms	Cymodoceaceae	Syringodium filiforme	AF168876	Syringodium isoetifolium	U80691	–	–	–	–	–	–
Angiosperms	Cynomoriaceae	Cynomorium coccineum	AY957442	–	–	–	–	–	–	–	–
Angiosperms	Cyperaceae	Rhyncospora nervosa	AF207009	Rhyncospora nervosa	AF206818	Rhyncospora nervosa	AF209667	–	–	–	–
Angiosperms	Cyrillaceae	Cyrilla racemiflora	U43294	Cyrilla racemiflora	L01900	Cyrilla racemiflora	AJ235449	–	–	–	–
Angiosperms	Cytinaceae	Cytinus hypocistis	AY739092	–	–	–	–	–	–	–	–
Angiosperms	Daphniphyllaceae	Daphniphyllum sp.	U42531	Daphniphyllum sp.	L01901	Daphniphyllum sp.	AF092118	–	–	–	–
Angiosperms	Dasypogonaceae	Dasypogon bromelifolius	AJ417898	Dasypogon bromelifolius	AF206758	Dasypogon bromelifolius	AF168907	–	–	–	–
Angiosperms	Datiscaceae	Datisca glomerata	L21939	Datisca cannabina	L21939	Datisca cannabina	AJ235450	–	–	–	–
Angiosperms	Degeneriaceae	Degeneria vitiensis	AF206898	Degeneria vitiensis	L12643	Degeneria vitiensis	AJ235451	–	–	–	–
Angiosperms	Desfontainiaceae	–	–	Desfontaina spinosa	Z29670	Desfontaina spinosa	AJ419677	–	–	–	–
Angiosperms	Diapensiaceae	Galax urceolata	L49281	Galax urceolata	Z80184	Galax urceolata	AJ236223	–	–	–	–
Angiosperms	Dichapetalaceae	Dichapetalum macrocarpum	AF206902	Dichapetalum crassifolium	X69733	Dichapetalum browni	AJ235455	–	–	–	–
Angiosperms	Didiereaceae	–	–	Alluaudia procera	M62563	Alluaudia ascendens	GQ497645	–	–	–	–
Angiosperms	Didymelaceae	Didymeles perrieri	AF092119	Didymeles perrieri	AF094541	Didymeles perrieri	AJ235455	–	–	–	–
Angiosperms	Diervillaceae	–	–	Diervilla sessilifolia	Z29672	–	–	–	–	–	–
Angiosperms	Dilleniaceae	Dillenia alata	U38314	Dillenia indica	L01903	Dillenia retusa	AF095732	–	–	–	–
Angiosperms	Dioncophyllaceae	Triphyophyllum peltatum	AF207049	Triphyophyllum peltatum	Z97637	Triphyophyllum peltatum	AF209693	–	–	–	–
Angiosperms	Dioscoreaceae	Dioscorea polygonoides	AF206903	Dioscorea polygonoides	AF206762	Dioscorea polygonoides	AJ235456	–	–	–	–
Angiosperms	Dipentodontaceae	Dipentodon sinicus	AF375610	Dipentodon sinicus	AF375609	–	–	–	–	–	–
Angiosperms	Dipsacaceae	Dipsacus sativus	U43150	Dipsacus sativus	L13824	Dipsacus sativus	AF209577	–	–	–	–
Angiosperms	Dipterocarpaceae	Anisoptera sp.	AF206849	Anisoptera sp.	Y15144	Anisoptera sp.	AF035918	–	–	–	–
Angiosperms	Dirachmaceae	–	–	Dirachma socotrana	AJ225789	–	–	–	–	–	–
Angiosperms	Doryanthaceae	Doryanthes palmeri	GQ497572	Doryanthes palmeri	AY465700	Doryanthes palmeri	AY465543	–	–	–	–
Angiosperms	Droseraceae	Drosera capensis	U42532	Drosera spathulata	L13168	Drosera communis	AJ235459	–	–	–	–
Angiosperms	Drosophyllaceae	Drosophyllum lusitanicum	AY096119	Drosophyllum lusitanicum	L01907	Drosophyllum lusitanicum	AY096113	–	–	–	–
Angiosperms	Ebenaceae	Diospyros virginiana	L49279	Diospyros virginiana	L12613	Diospyros kaki	AJ235457	–	–	–	–
Angiosperms	Ecdeiocoleaceae	Ecdeiocolea monostachya	GQ497573	Ecdeiocolea monostachya	AJ286559	Ecdeiocolea monostachya	AJ419136	–	–	–	–
Angiosperms	Elaeagnaceae	Shepherdia canadensis	AF207020	Shepherdia canadensis	V17039	Shepherdia canadensis	AF209675	–	–	–	–
Angiosperms	Elaeocarpaceae	Platytheca verticellata	AF206994	Platytheca verticellata	L01944	Platytheca verticellata	AJ235563	–	–	–	–
Angiosperms	Elatinaceae	Elatine triandra	AB233541	Elatine triandra	AB233853	Elatine triandra	AB233645	–	–	–	–
Angiosperms	Emblingiaceae	–	–	Emblingia calceoliflora	AF146014	–	–	–	–	–	–
Angiosperms	Ericaceae	Arctostaphylos uva-ursi	L49272	Arctostaphylos uva-ursi	L12598	Arctostaphylos uva-ursi	AJ236225	–	–	–	–
Angiosperms	Eriocaulaceae	Eriocaulon aquaticum	AY952402	Eriocaulon microcephalus	L10252	–	–	–	–	–	–
Angiosperms	Erythropalaceae	–	–	Erythropalum scandens	DQ790164	–	–	–	–	–	–
Angiosperms	Erythroxylaceae	Erythroxylum confusum	AF206909	Erythroxylum confusum	L13183	Erythroxylum confusum	AJ235466	–	–	–	–
Angiosperms	Escalloniaceae	Eremosyne pectinata	U42807	Eremosyne pectinata	L47969	Eremosyne pectinata	AJ236215	–	–	–	–
Angiosperms	Eucommiaceae	Eucommia ulmoides	L54066	Eucommia ulmoides	L01917	Eucommia ulmoides	AJ235469	–	–	–	–
Angiosperms	Euphorbiaceae	Euphorbia polychroma	L13183	Euphorbia polychroma	L13183	Euphorbia polychroma	AJ235472	–	–	–	–
Angiosperms	Euphroniaceae	Euphronia guianensis	AB233533	Euphronia guianensis	AB233845	Euphronia guianensis	AB233637	–	–	–	–
Angiosperms	Eupomatiaceae	Eupomatia bennetti	L12644	Eupomatia bennetti	L12644	Eupomatia bennetti	AJ235473	–	–	–	–
Angiosperms	Eupteleaceae	Euptelea polyandra	L12645	Euptelea polyandra	L12645	Euptelea polyandra	U86384	–	–	–	–
Angiosperms	Fabaceae	Pisum sativum	U43011	Pisum sativum	X03853	Pisum sativum	X03852	–	–	–	–
Angiosperms	Fagaceae	Quercus rubra	AF132888	Quercus rubra	AF132888	Quercus rubra	AF209663	–	–	–	–
Angiosperms	Flagellariaceae	Flagellaria indica	AF168845	Flagellaria indica	L12678	Flagellaria indica	AF209589	–	–	–	–
Angiosperms	Fouquieriaceae	Idria columnaria	AF003961	Idria columnaria	Z80210	Idria columnaria	AJ235501	–	–	–	–
Angiosperms	Francoaceae	Francoa sonchilfolia	L28137	Francoa sonchilfolia	L11184	Francoa appendiculata	AF035905	–	–	–	–
Angiosperms	Frankeniaceae	Frankenia pulverulenta	AF206914	Frankenia pulverulenta	Z97638	Frankenia pulverulenta	AJ235475	–	–	–	–
Angiosperms	Garryaceae	Garrya elliptica	U42540	Garrya elliptica	L01919	Garrya elliptica	AJ235478	–	–	–	–
Angiosperms	Geissolomataceae	–	–	Geissoloma marginatum	X83990	Geissoloma marginatum	GQ497639	–	–	–	–
Angiosperms	Gelsemiaceae	Gelsemium sempervivens	AJ236025	Gelsemium sempervivens	L14397	Gelsemium sempervivens	AJ236193	–	–	–	–
Angiosperms	Gentianaceae	Exacum affine	AJ236023	Exacum affine	L11684	Exacum affine	AJ236195	–	–	–	–
Angiosperms	Geraniaceae	Geranium cinereum	U42541	Geranium cinereum	L14695	Geranium sanguineum	AF035906	–	–	–	–
Angiosperms	Gerrardinaceae	–	–	Gerrardina foliosa	AY757086	Gerrardina foliosa	AY757085	–	–	–	–
Angiosperms	Gesneriaceae	Titanotrichum oldhamii	AJ236054	Titanotrichum oldhamii	AF206829	Titanotrichum oldhamii	AJ236171	–	–	–	–
Angiosperms	Gomortegaceae	Gomortega keule	AF206918	Gomortega keule	AF206773	Gomortega keule	AF209593	–	–	–	–
Angiosperms	Goodeniaceae	Scaevola aemula	AJ236008	Scaevola frutescens	L13932	Scaevola aemula	AF209670	–	–	–	–
Angiosperms	Goupiaceae	Goupia glabra	AF206920	Goupia glabra	AJ235780	Goupia glabra	AJ235484	–	–	–	–
Angiosperms	Greyiaceae	Greyia radlkoferi	U43151	Greyia radlkoferi	L11185	Greyia radlkoferi	AF209594	–	–	–	–
Angiosperms	Griseliniaceae	Griselinia lucida	AF206922	Griselinia lucida	L11225	Griselinia lucida	AF209595	–	–	–	–
Angiosperms	Grossulariaceae	Ribes aureum	L28143	Ribes aureum	L11204	Ribes speciosum	AJ235583	–	–	–	–
Angiosperms	Grubbiaceae	–	–	Grubbia tomentosa	Z83141	–	–	–	–	–	–
Angiosperms	Guamatelaceae	–	–	Guamatela tuerckheimii	DQ443463	Guamatela tuerckheimii	DQ443453	–	–	–	–
Angiosperms	Gunneraceae	Gunnera manicata	U43787	Gunnera manicata	L11186	Gunnera hamiltonii	AF093374	–	–	–	–
Angiosperms	Gyrostemonaceae	Gyrostemon tepperi	AF070971	Gyrostemon tepperi	L22440	Gyrostemon racemiger	GQ497646	–	–	–	–
Angiosperms	Haemodoraceae	Anigozanthos flavidus	AF069214	Anigozanthos flavidus	AJ404843	Anigozanthos flavidus	AF387600	–	–	–	–
Angiosperms	Halophytaceae	Halophytum ameghinoi	GQ497574	Halophytum ameghinoi	AJ403024	Halophytum ameghinoi	GQ497647	–	–	–	–
Angiosperms	Haloragaceae	Myriophyllum exalbescens	L11195	Myriophyllum exalbescens	L11195	Myriophyllum exalbescens	AJ235538	–	–	–	–
Angiosperms	Hamamelidaceae	Corylopsis pauciflora	AF094548	Corylopsis pauciflora	AF094548	Corylopsis pauciflora	AF093377	–	–	–	–
Angiosperms	Hanguanaceae	Hanguana malayana	AF387604	Hanguana malayana	AJ404842	Hanguana malayana	AF387602	–	–	–	–
Angiosperms	Hapthantaceae	–	–	–	–	–	–	–	–	–	–
Angiosperms	Heliconiaceae	Heliconia indica	AF168849	Heliconia latispatha	L05451	Heliconia indica	AF168917	–	–	–	–
Angiosperms	Helwingiaceae	Helwingia japonica	U42524	Helwingia japonica	L11226	Helwingia japonica	AF209596	–	–	–	–
Angiosperms	Hemerocallidaceae	Dianella ensifolia	GQ497575	Dianella ensifolia	M96960	Dianella ensifolia	AJ417581	–	–	–	–
Angiosperms	Hernandiaceae	Gyrocarpus americana	AF206923	Gyrocarpus americana	L12647	Gyrocarpus americana	AJ235486	–	–	–	–
Angiosperms	Himantandraceae	Galbulimima belgraveana	AF206916	Galbulimima belgraveana	L12646	Galbulimima belgraveana	AJ235477	–	–	–	–
Angiosperms	Huaceae	Afrostyrax sp	AF206840	Afrostyrax sp	AJ235771	Afrostyrax sp	AJ235385	–	–	–	–
Angiosperms	Humiriaceae	Humiria balsaminifera	AF206930	Humiria balsaminifera	L01926	Humiria balsaminifera	AJ235494	–	–	–	–
Angiosperms	Hyacinthaceae	Bowiea volubilis	U42067	Bowiea volubilis	Z69237	Bowiea volubilis	AF168889	–	–	–	–
Angiosperms	Hydatellaceae	–	–	Trithuria submersa	DQ915188	Trithuria submersa	AJ419142	–	–	–	–
Angiosperms	Hydnoraceae	Hydnora africana	L25681	–	–	–	–	–	–	–	–
Angiosperms	Hydrangeaceae	Hydrangea macrophylla	U42781	Hydrangea macrophylla	L11187	Hydrangea macrophylla	AJ235497	–	–	–	–
Angiosperms	Hydrocharitaceae	Vallisneria sp	AF207050	Vallisneria sp	AF206832	Vallisneria sp	AF209694	–	–	–	–
Angiosperms	Hydroleaceae	Hydrolea ovata	AJ236014	Hydrolea ovata	L14293	Hydrolea ovata	AJ236184	–	–	–	–
Angiosperms	Hydrostachyaceae	Hydrostachys imbricata	AJ235983	Hydrostachys multifida	U17879	Hydrostachys imbricata	AJ236230	–	–	–	–
Angiosperms	Hypericaceae	Hypericum perforatum	AF206934	Hypericum empetrifolia	AF206779	Hypericum perforatum	AF209602	–	–	–	–
Angiosperms	Hypoxidaceae	Rhodohypoxis milloides	AF207008	Rhodohypoxis milloides	Z77280	Rhodohypoxis milloides	AJ235582	–	–	–	–
Angiosperms	Icacinaceae	Icacina manii	AF206935	Icacina manii	AF206780	Icacina manii	AF209603	–	–	–	–
Angiosperms	Illiciaceae	Illicium parviflorum	L75832	Illicium parviflorum	L12652	Illicium parviflorum	U86385	–	–	–	–
Angiosperms	Iridaceae	Gladiolus buckevildii	L54062	Gladiolus buckevildii	AF206772	Gladiolus buckevildii	AF209592	–	–	–	–
Angiosperms	Irvingiaceae	Irvingia malayana	AF206939	Irvingia malayana	AF206782	Irvingia malayana	AF209605	–	–	–	–
Angiosperms	Iteaceae	Itea virginica	U42545	Itea virginica	L11188	Itea virginica	AF093383	–	–	–	–
Angiosperms	Ixerbaceae	Ixerba brexioides	AF084476	Ixerba brexioides	AF084475	Ixerba brexioides	AF209606	–	–	–	–
Angiosperms	Ixioliriaceae	Ixiolirion tataricum	AF206940	Ixiolirion tataricum	Z73704	Ixiolirion tataricum	AJ235007	–	–	–	–
Angiosperms	Ixonanthaceae	Ixonanthes chinensis	AY674608	Ixonanthes chinensis	AY788179	Ixonanthes chinensis	AY788230	–	–	–	–
Angiosperms	Joinvilleaceae	Joinvillea ascendens	AF168855	Joinvillea ascendens	DQ307446	Joinvillea gaudichaudiana	AJ419143	–	–	–	–
Angiosperms	Juglandaceae	Juglans nigra	AF206943	Juglans nigra	AF206785	Juglans nigra	AF206940	–	–	–	–
Angiosperms	Juncaceae	Juncus effusus	AF206944	Juncus effusus	L12681	Juncus effusus	AJ235509	–	–	–	–
Angiosperms	Juncaginaceae	Triglochin maritimum	AF197586	Triglochin maritimum	AB088811	Triglochin maritimum	AF197601	–	–	–	–
Angiosperms	Kirkiaceae	–	–	Kirkia wilmsii	U38857	–	–	–	–	–	–
Angiosperms	Koeberliniaceae	Koeberlinia spinsoa	U42512	Koeberlinia spinsoa	L14600	Koeberlinia spinsoa	AF209612	–	–	–	–
Angiosperms	Krameriaceae	Krameria ixine	AF206948	Krameria lanceolata	Y15032	Krameria ixine	AJ235514	–	–	–	–
Angiosperms	Lacistemataceae	Lacistema aggregatum	AF206949	Lacistema aggregatum	AF206787	Lacistema aggregatum	AF209613	–	–	–	–
Angiosperms	Lamiaceae	Clerodendrum chinense	AJ236033	Clerodendrum fragans	L11689	Clerodendrum chinense	AJ236033	–	–	–	–
Angiosperms	Lanariaceae	Lanaria lanata	GQ497576	Lanaria lanata	Z77313	Lanaria lanata	AJ417592	–	–	–	–
Angiosperms	Lardizabalaceae	Sinofranchetia chinensis	L37921	Sinofranchetia chinensis	L37912	Sinofranchetia chinensis	L37931	–	–	–	–
Angiosperms	Lauraceae	Cinnamomum camphora	AF206888	Cinnamomum camphora	L12641	Cinnamomum camphora	AJ235436	–	–	–	–
Angiosperms	Laxmanniaceae	Eustrephus latifolius	AF233091	Eustrephus latifolius	AY298831	Eustrephus latifolius	AF233085	–	–	–	–
Angiosperms	Lecythidaceae	Couropita guianensis	AJ235993	Couropita guianensis	Z80181	Couropita guianensis	AJ236224	–	–	–	–
Angiosperms	Ledocarpaceae	–	–	Wendtia gracilis	L14708	–	–	–	–	–	–
Angiosperms	Lentibulariaceae	Utricularia biflora	AJ236044	Utricularia biflora	L13190	Utricularia biflora	AJ235636	–	–	–	–
Angiosperms	Lepidobotryaceae	Lepidobotrys staudtii	AY929346	Lepidobotrys staudtii	AJ402966	Lepidobotrys staudtii	AY935831	–	–	–	–
Angiosperms	Liliaceae	Tricyrtis affinis	AF207046	Tricyrtis affinis	D17382	Tricyrtis latifolia	AJ235630	–	–	–	–
Angiosperms	Limeaceae	Limeum sp.	AF094554	Limeum sp.	AF093727	Limeum sp.	AF093385	–	–	–	–
Angiosperms	Limnanthaceae	Floerkea proserpinicoides	U42784	Floerkea proserpinicoides	L12679	Floerkea proserpinicoides	AF035904	–	–	–	–
Angiosperms	Limnocharitaceae	–	–	Hydrocleys nymphoides	AB004900	Hydrocleys nymphoides	DQ401332	–	–	–	–
Angiosperms	Linaceae	Reinwardtia indica	AF207005	Reinwardtia indica	Z13188	Reinwardtia indica	AJ235577	–	–	–	–
Angiosperms	Linderniaceae	–	–	Torenia baillonii	AB259805	–	–	–	–	–	–
Angiosperms	Linnaeaceae	Abelia triflora	AJ236004	Abelia sp	AF206727	Abelia triflora	AJ236209	–	–	–	–
Angiosperms	Loasaceae	Petalonyx nitidus	AJ235959	Petalonyx nitidus	U96904	Petalonyx nitidus	AJ236232	–	–	–	–
Angiosperms	Loganiaceae	Spigelia marilandica	AJ236024	Spigelia marilandica	L14410	Spigelia marilandica	AF209679	–	–	–	–
Angiosperms	Lophiocarpaceae	Corbichonia decumbens	GQ497577	Corbichonia decumbens	AF132096	Corbichonia decumbens	GQ497648	–	–	–	–
Angiosperms	Lophopyxidaceae	Lophopyxis maingayi	AY674614	Lophopyxis maingayi	AY663643	Lophopyxis maingayi	AY788235	–	–	–	–
Angiosperms	Loranthaceae	Moquiniella rubra	AF039078	Moquiniella rubra	DQ790132	Moquiniella rubra	GQ497649	–	–	–	–
Angiosperms	Lowiaceae	Orchidantha fimbriata	AF069223	Orchidantha fimbriata	L05457	Orchidantha fimbriata	AF168933	–	–	–	–
Angiosperms	Luzuriagaceae	–	–	Luzuriaga radicans	Z77300	Luzuriaga radicans	AY465548	–	–	–	–
Angiosperms	Lythraceae	Punica granatum	U38311	Punica granatum	L10223	Punica protopunica	AJ235574	–	–	–	–
Angiosperms	Maesaceae	Maesa myrsinoides	AJ235997	Maesa myrsinoides	Z80203	Maesa myrsinoides	AJ235525	–	–	–	–
Angiosperms	Magnoliaceae	Magnolia tripetala	AF206791	Magnolia tripetala	AF206956	Magnolia tripetala	AJ235526	–	–	–	–
Angiosperms	Malesherbiaceae	Malesherbia linearifolia	AF206792	Malesherbia linearifolia	AF206957	Malesherbia linearifolia	AF209622	–	–	–	–
Angiosperms	Malpighiaceae	Malphigia coccigera	L24046	Malphigia coccigera	AJ235784	Malphigia coccigera	AF209622	–	–	–	–
Angiosperms	Malvaceae	Tilia americana	AF207042	Tilia americana	AF022127	Tilia americana	AJ233113	–	–	–	–
Angiosperms	Marantaceae	Maranta bicolor	U42079	Maranta bicolor	L05040	Maranta bicolor	AF168927	–	–	–	–
Angiosperms	Marcgraviaceae	Marcgravia rectiflora	Z83148	Marcgravia rectiflora	Z83148	Marcgravia rectiflora	AJ235529	–	–	–	–
Angiosperms	Martyniaceae	Proboscidea louisianica	AJ236040	Proboscidea louisianica	L01946	Proboscidea louisianica	AJ236161	–	–	–	–
Angiosperms	Mayacaceae	Mayaca fluviatilis	AF168859	Mayaca fluviatilis	AJ419948	Mayaca fluviatilis	AJ419148	–	–	–	–
Angiosperms	Medusagynaceae	Medusagyne oppositifolia	AF206959	Medusagyne oppositifolia	Z75670	Medusagyne oppositifolia	AJ235530	–	–	–	–
Angiosperms	Melanthiaceae	Veratrum maackii	AY952383	Veratrum maackii	AB018849	Veratrum viride	AJ235638	–	–	–	–
Angiosperms	Melastomataceae	Clidemia petiolaris	AM235516	Clidemia rubra	AF215535	Clidemia petiolaris	AJ235439	–	–	–	–
Angiosperms	Meliaceae	Trichilia emetica	AF207045	Trichilia emetica	U39082	Trichilia emetica	AJ235629	–	–	–	–
Angiosperms	Melianthaceae	Bersama abyssinica	AF206867	Bersama lucens	AJ235774	Bersama lucens	AJ235410	–	–	–	–
Angiosperms	Menispermaceae	Menispermum canadensis	L75834	Menispermum canadensis	AF093726	Menispermum canadensis	AF093384	–	–	–	–
Angiosperms	Menyanthaceae	Menyanthes trifoliata	L37914	Menyanthes trifoliata	L14006	Menyanthes trifoliata	AJ235533	–	–	–	–
Angiosperms	Metteniusaceae	Metteniusa tessmanniana	AM421127	Metteniusa tessmanniana	AM421128	Metteniusa tessmanniana	AM421129	–	–	–	–
Angiosperms	Misodendraceae	Misodendrum linearifolium	L24397	Misodendrum linearifolium	L26074	–	–	–	–	–	–
Angiosperms	Mitrastemonaceae	Mitrastema yamamotoi	AY739090	–	–	–	–	–	–	–	–
Angiosperms	Molluginaceae	Mollugo verticillata	U42828	Mollugo verticillata	M62566	Mollugo verticillata	AF209631	–	–	–	–
Angiosperms	Monimiaceae	Hedycarya arborea	AF206924	Hedycarya arborea	L12648	Hedycarya arborea	AJ235489	–	–	–	–
Angiosperms	Montiaceae	Claytonia megarhiza	GQ497578	Claytonia perfoliata	AF132093	Claytonia megarhiza	GQ497650	–	–	–	–
Angiosperms	Montiniaceae	Montinia caryophyllacea	U42808	Montinia caryophyllacea	L11194	Montinia caryophyllacea	AJ236187	–	–	–	–
Angiosperms	Moraceae	Morus alba	L24398	Morus alba	L01933	Morus nigra	AJ235536	–	–	–	–
Angiosperms	Morinaceae	–	–	Morina coulteriana	Y10706	–	–	–	–	–	–
Angiosperms	Moringaceae	Moringa oleifera	U42786	Moringa oleifera	L11359	Moringa oleifera	AF209633	–	–	–	–
Angiosperms	Muntingiaceae	Muntingia calabura	U42539	Muntingia calabura	Y15146	Muntingia calabura	AF035908	–	–	–	–
Angiosperms	Musaceae	Musella lasiocarpa	AF168862	Musella lasiocarpa	AF243844	Musella lasiocarpa	AF168932	–	–	–	–
Angiosperms	Myodocarpaceae	Delarbrea michiena	L24078	Delarbrea michiena	M901625	Delarbrea michiena	AJ236211	–	–	–	–
Angiosperms	Myricaceae	Myrica cerifera	AF206967	Myrica cerifera	L01934	Myrica cerifera	AJ233068	–	–	–	–
Angiosperms	Myristicaceae	Myristica fragrans	AF206946	Myristica fragrans	L12653	Myristica fragrans	AJ235539	–	–	–	–
Angiosperms	Myrothamnaceae	Myrothamnus flabellifolius	AF094555	Myrothamnus flabellifolius	AF060707	Myrothamnus flabellifolius	AF093386	–	–	–	–
Angiosperms	Myrsinaceae	Ardisia sp.	AJ235997	Ardisia crenata	L12599	Ardisia sp.	AF209530	–	–	–	–
Angiosperms	Myrtaceae	Heteropyxis natalensis	AF206927	Heteropyxis natalensis	AF206775	Heteropyxis natalensis	AF209597	–	–	–	–
Angiosperms	Nartheciaceae	Narthecium ossifragum	AF309411	Narthecium ossifragum	AJ286560	Narthecium ossifragum	AY147597	–	–	–	–
Angiosperms	Nelumbonaceae	Nelumbo lutea	L75835	Nelumbo lutea	M77032	Nelumbo lutea	AF093387	–	–	–	–
Angiosperms	Nepenthaceae	Nepenthes sp	U42787	Nepenthes	L01935	Nepenthes alata	AJ235542	–	–	–	–
Angiosperms	Neuradaceae	Neurada procumbens	AF206970	Neurada procumbens	U06814	Neurada procumbens	AF209637	–	–	–	–
Angiosperms	Nitrariaceae	Nitraria retusa	GQ497579	Nitraria praevisa	DQ267162	Nitraria retusa	GQ497651	–	–	–	–
Angiosperms	Nothofagaceae	Nothofagus antarctica	AY147111	Nothofagus antarctica	AY263939	Nothofagus antarctica	AY147106	–	–	–	–
Angiosperms	Nyctaginaceae	Bougainvillea glabra	AF206873	Bougainvillea glabra	M88340	Bougainvillea glabra	AF209637	–	–	–	–
Angiosperms	Nymphaeaceae	Nuphar variegata	AF206873	Nuphar lutea	DQ182338	Nuphar variegata	AF209640	–	–	–	–
Angiosperms	Nyssaceae	Nyssa ogeshe	U52032	Nyssa ogeshe	L11228	Nyssa sylvatica	AJ235545	–	–	–	–
Angiosperms	Ochnaceae	Ochna multiflora	AF206974	Ochna serrulata	Z75273	Ochna multiflora	AJ235546	–	–	–	–
Angiosperms	Olacaceae	Heisteria concinna	L24146	Heisteria concinna	DQ790161	Heisteria parvifolia	AJ235492	–	–	–	–
Angiosperms	Oleaceae	Olea europaea	L49289	Olea europaea	AJ001766	Olea europaea	AF209582	–	–	–	–
Angiosperms	Oliniaceae	Olinia emarginata	AM235487	Olinia emarginata	AJ605089	Olinia emarginata	GQ497640	–	–	–	–
Angiosperms	Onagraceae	Epilobium angustifolium	U67930	Epilobium angustifolium	L10217	Epilobium angustifolium	AF209582	–	–	–	–
Angiosperms	Oncothecaceae	Oncotheca balansae	AF206976	Oncotheca balansae	AJ131950	Oncotheca balansae	AJ235549	–	–	–	–
Angiosperms	Opiliaceae	Opilia amentacea	U42790	Opilia amentacea	AJ131773	Opilia amentacea	AJ235550	–	–	–	–
Angiosperms	Orchidaceae	Oncidium excavatum	U42791	Oncidium excavatum	AF074201	Oncidium excavatum	AJ235548	–	–	–	–
Angiosperms	Orobanchaceae	Pedicularis racemosa	U59959	Pedicularis coronata	AF206803	Pedicularis coronata	AF209646	–	–	–	–
Angiosperms	Oxalidaceae	Oxalis dillenii	AF206978	Oxalis dillenii	L01938	Oxalis dillenii	AF209642	–	–	–	–
Angiosperms	Paeoniaceae	Paeonia suffructicosa	U42792	Paeonia tenuifolia	L13687	Paeonia suffructicosa	AF093389	–	–	–	–
Angiosperms	Pandaceae	Galearia filiformis	AB233598	Galearia filiformis	AB233910	Galearia filiformis	AB233702	–	–	–	–
Angiosperms	Pandanaceae	Freycinetia scandens	AF206915	Freycinetia scandens	AF206770	Freycinetia scandens	AF209590	–	–	–	–
Angiosperms	Papaveraceae	Hypecoum imberbe	L75836	Hypecoum imberbe	U86628	Hypecoum imberbe	U86398	–	–	–	–
Angiosperms	Paracryphiaceae	Paracryphia alticola	GQ497580	Paracryphia alticola	AJ402983	Paracryphia alticola	AJ419679	–	–	–	–
Angiosperms	Parnassiaceae	Parnassia fimbriata	U42809	Parnassia fimbriata	L01939	Parnassia palustris	AJ235552	–	–	–	–
Angiosperms	Passifloraceae	Paropsia madagascariensis	AF206980	Paropsia madagascariensis	AF206802	Paropsia madagascariensis	AF209645	–	–	–	–
Angiosperms	Paulowniaceae	Paulownia tomentosa	AJ236039	Paulownia tomentosa	L36447	Paulownia tomentosa	AJ236174	–	–	–	–
Angiosperms	Pedaliaceae	Sesamum indicum	AJ236041	Sesamum indicum	L14408	Sesamum indicum	AJ236176	–	–	–	–
Angiosperms	Penaeaceae	Saltera sarcocolla	AM235507	Saltera sarcocolla	AM235047	–	–	–	–	–	–
Angiosperms	Pennantiaceae	–	–	Pennantia cunninghamii	AJ494843	Pennantia cunninghamii	AJ494841	–	–	–	–
Angiosperms	Pentadiplandraceae	Pentadiplandra brazzeana	AF070972	Pentadiplandra brazzeana	U38533	–	–	–	–	–	–
Angiosperms	Pentaphragmataceae	–	–	Pentaphragma ellipticum	AJ419699	Pentaphragma ellipticum	AJ318980	–	–	–	–
Angiosperms	Pentaphylacaceae	Ternstroemia stahlii	AF207038	Ternstroemia stahlii	AF206827	Ternstroemia stahlii	AF209687	–	–	–	–
Angiosperms	Penthoraceae	Penthorum sedoides	U25660	Penthorum sedoides	L11197	Penthorum sedoides	AJ235555	–	–	–	–
Angiosperms	Peraceae	Clutia tomentosa	AY674585	Clutia tomentosa	AY788168	Clutia tomentosa	AY788210	–	–	–	–
Angiosperms	Peridiscaceae	Peridiscus lucidus	AY674625	Peridiscus lucidus	AY380356	Peridiscus lucidus	AY372816	–	–	–	–
Angiosperms	Petermanniaceae	–	–	Petermannia cirrosa	AY465714	Petermannia cirrosa	AY465558	–	–	–	–
Angiosperms	Petrosaviaceae	Petrosavia stellaris	AF206987	Petrosavia stellaris	AF206806	Petrosavia stellaris	AF209649	–	–	–	–
Angiosperms	Phellinaceae	Phelline billardieri	AF206989	Phelline comosa	X69748	Phelline comosa	AJ235557	–	–	–	–
Angiosperms	Philesiaceae	Lapageria rosea	X63304	Lapageria rosea	Z77301	Lapageria rosea	AJ235517	–	–	–	–
Angiosperms	Philydraceae	Philydrella pygmaea	AF206990	Philydrella pygmaea	AF206808	Philydrella pygmaea	AF209651	–	–	–	–
Angiosperms	Phrymaceae	Phryma virginiana	GQ497581	Phryma leptostachya var. asiatica	AF190439	Phryma virginiana	GQ497652	–	–	–	–
Angiosperms	Phyllanthaceae	Phyllanthus flexuosus	AB233609	Phyllanthus flexuosus	AB233921	Phyllanthus flexuosus	AB233713	–	–	–	–
Angiosperms	Phyllonomaceae	Phyllonoma laticuspus	U42546	Phyllonoma laticuspus	L11201	Phyllonoma laticuspus	AJ236216	–	–	–	–
Angiosperms	Physenaceae	–	–	Physena sp	Y13116	–	–	–	–	–	–
Angiosperms	Phytolaccaceae	Ercilla volubilis	AF206908	Ercilla volubilis	AJ235800	Ercilla volubilis	AJ235464	–	–	–	–
Angiosperms	Phytolaccaceae	Phytolacca americana	U42793	Phytolacca americana	M62567	Phytolacca dioica	AJ235558	–	–	–	–
Angiosperms	Picramniaceae	–	–	Alvaradoa amorphoides	AF123277	Alvaradoa amorphoides	AJ235387	–	–	–	–
Angiosperms	Picrodendraceae	Picrodendron baccatum	AB233612	Picrodendron baccatum	AB233924	Picrodendron baccatum	AB233716	–	–	–	–
Angiosperms	Piperaceae	Piper betle	AF206992	Piper betle	L12660	Piper betle	AJ235560	–	–	–	–
Angiosperms	Pittosporaceae	Pittosporum japonicum	L28142	Pittosporum japonicum	L11202	Pittosporum japonicum	AJ235561	–	–	–	–
Angiosperms	Plantaginaceae	Plantago lanceolata	AJ236046	Plantago lanceolata	L36454	Plantago lanceolata	AF209656	–	–	–	–
Angiosperms	Platanaceae	Platanus occidentalis	U42794	Platanus occidentalis	L01943	Platanus occidentalis	U86386	–	–	–	–
Angiosperms	Plocospermataceae	–	–	Plocosperma buxifolium	Z68829	–	–	–	–	–	–
Angiosperms	Plumbaginaceae	Limonium dendroides	AF206953	Limonium dendroides	AF206789	Limonium dendroides	AJ235440	–	–	–	–
Angiosperms	Poaceae	Oryza sativa	X00755	Oryza sativa	X15901	Oryza sativa	X15901	–	–	–	–
Angiosperms	Podostemaceae	Maranthrum rubrum	AF206958	Maranthrum rubrum	U68086	Maranthrum rubrum	AF209624	–	–	–	–
Angiosperms	Polemoniaceae	Cobaea scandens	L49277	Cobaea scandens	Z83143	Cobaea scandens	AJ235440	–	–	–	–
Angiosperms	Polygalaceae	Polygala pauciflora	U42797	Polygala cruciata	L01945	Polygala cruciata	AJ235568	–	–	–	–
Angiosperms	Polygonaceae	Cocoloba uvifera	U42798	Cocoloba uvifera	AF206753	Cocoloba uvifera	AF209568	–	–	–	–
Angiosperms	Polyosmaceae	–	–	Polyosma cunninghamii	AJ402992	Polyosma cunninghamii	AJ419680	–	–	–	–
Angiosperms	Pontederiaceae	Pontederia cordata	AF168871	Pontederia sagittata	L20128	Pontederia cordata	AF209657	–	–	–	–
Angiosperms	Portulacaceae	Portulaca grandiflora	AF207000	Portulaca grandiflora	M62568	Portulaca grandiflora	AF209659	–	–	–	–
Angiosperms	Posidoniaceae	Posidonia australis	GQ497582	Posidonia oceanica	U80719	Posidonia australis	GQ497653	–	–	–	–
Angiosperms	Potamogetonaceae	Potamogeton perfoliatus	AY952389	Potamogeton perfoliatus	AY952437	Potamogeton berchtoldii	AF197600	–	–	–	–
Angiosperms	Pottingeriaceae	–	–	Pottingeria acuminata	AY935738	Pottingeria acuminata	AY935843	–	–	–	–
Angiosperms	Primulaceae	Androsace spinulifera	AF206847	Androsace spinulifera	AJ235772	Androsace spinulifera	AJ235392	–	–	–	–
Angiosperms	Proteaceae	Placospermum coriaceum	L75837	Placospermum coriaceum	AF093729	Placospermum coriaceum	AF060391	–	–	–	–
Angiosperms	Pterostemonaceae	Pterostemon rotundifolius	U42547	Pterostemon rotundifolius	L11203	Pterostemon rotundifolius	AJ235573	–	–	–	–
Angiosperms	Putranjivaceae	Drypetes roxburghii	U42534	Drypetes roxburghii	M95757	Drypetes roxburghii	AF209578	–	–	–	–
Angiosperms	Quiinaceae	Quiina pteridophylla	AF207003	Quiina pteridophylla	AF206815	Quiina pteridophylla	AF209664	–	–	–	–
Angiosperms	Quillajaceae	–	–	Quillaja saponaria	U06822	Quillaja saponaria	GQ497659	–	–	–	–
Angiosperms	Quintiniaceae	–	–	Quintinia verdonii	AF299092	Quintinia verdonii	AJ419681	–	–	–	–
Angiosperms	Rafflesiaceae	–	–	–	–	–	–	–	–	–	–
Angiosperms	Ranunculaceae	Xanthorhiza simplissima	L75839	Xanthorhiza simplissima	L12669	Xanthorhiza simplissima	AF093394	–	–	–	–
Angiosperms	Rapateaceae	–	–	Rapatea xiphoides	AF460969	Rapatea circasiana	AJ419150	–	–	–	–
Angiosperms	Resedaceae	Reseda alba	AF070973	Reseda alba	M95756	Reseda alba	AF209665	–	–	–	–
Angiosperms	Restionaceae	Restio tetraphyllus	AF207006	Restio tetraphyllus	AF206816	Restio tetraphyllus	AF209666	–	–	–	–
Angiosperms	Rhabdodendraceae	Rhabdodendron amazonicum	AF207007	Rhabdodendron amazonicum	Z97649	Rhabdodendron amazonicum	AJ235578	–	–	–	–
Angiosperms	Rhamnaceae	Rhamnus cathartica	AJ235979	Rhamnus cathartica	L13189	Rhamnus cathartica	AJ235579	–	–	–	–
Angiosperms	Rhipogonaceae	Rhipogonum elseyanum	GQ497583	Rhipogonum elseyanum	GQ497672	Rhipogonum elseyanum	GQ497654	–	–	–	–
Angiosperms	Rhizophoraceae	Carallia brachiata	AB233616	Carallia brachiata	AF206744	Carallia brachiata	AJ235425	–	–	–	–
Angiosperms	Rhoipteleaceae	Rhoiptelea chiliantha	AY147109	Rhoiptelea chiliantha	AF017687	Rhoiptelea chiliantha	AY147104	–	–	–	–
Angiosperms	Rhynchocalycaceae	Rhynchocalylawsonioides	AM235485	Rhynchocalylawsonioides	U26336	–	–	–	–	–	–
Angiosperms	Roridulaceae	Roridula gorgonias	AF207010	Roridula gorgonias	L01950	Roridula gorgonias	AJ236180	–	–	–	–
Angiosperms	Rosaceae	Kerria japonica	AF132890	Kerria japonica	AF132886	Kerria japonica	AF132893	–	–	–	–
Angiosperms	Rousseaceae	Roussea simple	U42528	Roussea simple	AJ235792	Roussea simple	AJ235586	–	–	–	–
Angiosperms	Rubiaceae	Cephalanthus occidentalis	AJ236021	Cephalanthus occidentalis	X83629	Cephalanthus occidentalis	AJ236190	–	–	–	–
Angiosperms	Ruppiaceae	–	–	Ruppia maritima	U03729	–	–	–	–	–	–
Angiosperms	Ruscaceae	Ruscus aculeatus	AF168873	Ruscus aculeatus	Z77274	Ruscus aculeatus	AF168942	–	–	–	–
Angiosperms	Rutaceae	Cneorum pulverulentum	AF206890	Cneorum pulverulentum	AF206752	Cneorum pulverulentum	AF209567	–	–	–	–
Angiosperms	Sabiaceae	Meliosma veitchiorum	AF206961	Meliosma veitchiorum	AF206793	Meliosma veitchiorum	AF209626	–	–	–	–
Angiosperms	Salicaceae	Salix reticulata	AF207011	Salix reticulata	AJ235793	Salix reticulata	AJ235590	–	–	–	–
Angiosperms	Salvadoraceae	Salvadora persica	GQ497584	Salvadora angustifolia	U38532	Salvadora persica	GQ497655	–	–	–	–
Angiosperms	Santalaceae	Viscum album	U42821	Viscum album	L26078	Viscum album	AF209695	–	–	–	–
Angiosperms	Sapindaceae	Koelreuteria paniculata	AF206947	Koelreuteria paniculata	U39283	Koelreuteria paniculata	AJ235513	–	–	–	–
Angiosperms	Sapotaceae	Manilkara zapota	U43080	Manilkara zapota	L01932	Manilkara zapota	AJ235528	–	–	–	–
Angiosperms	Sarcobataceae	Sarcobatus vermiculatus	GQ497586	Sarcobatus vermiculatus	AF132088	Sarcobatus vermiculatus	GQ497660	–	–	–	–
Angiosperms	Sarcolaenaceae	Sarcolaena sp.	EF116224	Sarcolaena sp.	Y15147	Sarcolaena sp.	AJ233070	–	–	–	–
Angiosperms	Sarraceniaceae	Sarracenia purpurea	U42804	Sarracenia flava	L01952	Sarracenia flava	AJ235594	–	–	–	–
Angiosperms	Saururaceae	Saururus cernuus	U42805	Saururus cernuus	L14924	Saururus chinensis	AJ235595	–	–	–	–
Angiosperms	Saxifragaceae	Saxifraga mertensiana	U42811	Saxifraga mertensiana	U06216	Saxifraga mertensiana	AF209669	–	–	–	–
Angiosperms	Scheuchzeriaceae	Scheuchzeria palustris	AF069202	Scheuchzeria palustris	U03728	Scheuchzeria palustris	AY147594	–	–	–	–
Angiosperms	Schlegeliaceae	Schlegelia violacea	GQ497587	Schlegelia parviflora	L36448	Schlegelia violacea	GQ497657	–	–	–	–
Angiosperms	Schoepfiaceae	Schoepfia schreberi	AF207017	Schoepfia schreberi	L11205	Schoepfia schreberi	AF209671	–	–	–	–
Angiosperms	Scrophulariaceae	Verbascum thapsus	AF207051	Verbascum thapsus	L36452	Verbascum thapsus	AJ236177	–	–	–	–
Angiosperms	Setchellanthaceae	Setchellanthus caeruleus		Setchellanthus caeruleus	U41455	Setchellanthus caeruleus	AF209674	–	–	–	–
Angiosperms	Simaroubaceae	Ailanthus altissima	L12566	Ailanthus altissima	AF206842	Ailanthus altissima	AF035895	–	–	–	–
Angiosperms	Simmondsiaceae	Simmondsia chinensis	AF093732	Simmondsia chinensis	AF094562	Simmondsia chinensis	AF093401	–	–	–	–
Angiosperms	Siparunaceae	Siparuna dicipiens	DQ007411	Siparuna brasiliensis	AF013246	Siparuna brasiliensis	DQ007421	–	–	–	–
Angiosperms	Sladeniaceae	Sladenia cestrifolia	AF320782	Sladenia cestrifolia	AF320784	Sladenia cestrifolia	AF420988	–	–	–	–
Angiosperms	Smilacaceae	Smilax glauca	AF207022	Smilax glauca	AF206822	Smilax glauca	AF209677	–	–	–	–
Angiosperms	Solanaceae	Nicotiana tabacum	AJ236016	Nicotiana tabacum	Z00044	Nicotiana tabacum	V00162	–	–	–	–
Angiosperms	Sparganiaceae	Sparganium eurycarpum	L24419	Sparganium americanum	M91633	Sparganium americanum	AF209678	–	–	–	–
Angiosperms	Sphaerosepalaceae	–	–	Rhopalocarpus lucidus	AF022130	Rhopalocarpus sp.	AJ233071	–	–	–	–
Angiosperms	Sphenocleaceae	Sphenoclea ceylonica	GQ497585	Sphenoclea zeylanica	L18798	Sphenoclea ceylonica	GQ497656	–	–	–	–
Angiosperms	Sphenostemonaceae	–	–	Sphenostemon lobosporus	AJ403005	–	–	–	–	–	–
Angiosperms	Stachyuraceae	Stachyurus praecox	AF207025	Stachyurus praecox	AJ235794	Stachyurus praecox	AJ235609	–	–	–	–
Angiosperms	Staphyleaceae	Staphylea trifoliata	AJ235978	Staphylea trifoliata	AJ238406	Staphylea trifoliata	AJ235611	–	–	–	–
Angiosperms	Stegnospermataceae	–	–	Stegnosperma halimifolium	M62571	–	–	–	–	–	–
Angiosperms	Stemonaceae	Stemona japonica	AF207028	Stemona japonica	AJ131948	Stemona japonica	AJ235612	–	–	–	–
Angiosperms	Stemonuraceae	Irvingbaileya sp	AJ235999	Irvingbaileya sp	AF156733	Irvingbaileya sp	AJ236219	–	–	–	–
Angiosperms	Stilbaceae	Euthystachys abbreviata	AJ236034	Euthystachys abbreviata	Z29671	Euthystachys abbreviata	AJ236173	–	–	–	–
Angiosperms	Stixaceae	–	–	Forchhammeria trifoliata	AY483277	–	–	–	–	–	–
Angiosperms	Strasburgeriaceae	Strasburgeria robusta	AF502596	Strasburgeria robusta	AJ403007	Strasburgeria robusta	AF502597	–	–	–	–
Angiosperms	Strelitziaceae	Strelitzia alba	AF069229	Strelitzia alba	AF243846	Strelitzia nicolae	AF168948	–	–	–	–
Angiosperms	Stylidiaceae	Stylidium graminifolium	AJ236011	Stylidium graminifolium	L18790	Stylidium graminifolium	AJ236201	–	–	–	–
Angiosperms	Styracaceae	Styrax americana	U43296	Styrax americana	L12623	Styrax japonica	AJ235615	–	–	–	–
Angiosperms	Surianaceae	Stylobasium spathulatum	AF207030	Stylobasium spathulatum	U06828	Stylobasium spathulatum	AF209681	–	–	–	–
Angiosperms	Symplocaceae	Symplocus paniculata	U43297	Symplocus paniculata	L12624	Symplocus costata	AJ235617	–	–	–	–
Angiosperms	Taccaceae	Tacca chantrieri	U42063	Tacca chantrieri	AJ235810	Tacca chantrieri	AJ235618	–	–	–	–
Angiosperms	Talinaceae	–	–	Talinum paniculatum	AY875214	–	–	–	–	–	–
Angiosperms	Tamaricaceae	Tamarix pentandra	AF207033	Tamarix pentandra	Z97650	Tamarix pentandra	AF209684	–	–	–	–
Angiosperms	Tapisciaceae	Tapiscia sinensis	AF207034	Tapiscia sinensis	AF206825	Tapiscia sinensis	AF209685	–	–	–	–
Angiosperms	Tecophilaeaceae	Tecophilaea cyanocrocus	AF207036	Tecophilaea cyanocrocus	Z73709	Tecophilaea cyanocrocus	AJ235620	–	–	–	–
Angiosperms	Tetracarpaceae	Tetracarpaea tasmanica	U42549	Tetracarpaea tasmanica	L11207	Tetracarpaea tasmanica	AF209688	–	–	–	–
Angiosperms	Tetrachondraceae	–	–	Tetrachondra hamiltonii	U28885	–	–	–	–	–	–
Angiosperms	Tetramelaceae	Tetrameles nudiflora	U41502	Tetrameles nudiflora	AF206828	Tetrameles nudiflora	AF209689	–	–	–	–
Angiosperms	Tetrameristaceae	Pellicicera rhizophorae	AF206983	Pellicicera rhizophorae	AF206804	Pellicicera rhizophorae	AF209647	–	–	–	–
Angiosperms	Theaceae	Camellia japonica	U42815	Camellia japonica	L12602	Camellia japonica	AF209553	–	–	–	–
Angiosperms	Themidaceae	Muilla maritima	AF206966	Muilla maritima	AF206797	Muilla maritima	AF209635	–	–	–	–
Angiosperms	Theophrastaceae	Clavija eggersiana	AJ235998	Clavija eggersiana	L12608	Clavija eggersiana	AJ235437	–	–	–	–
Angiosperms	Thismiaceae	Thismia rodwayi	AF309403	Thismia rodwayi	AY939892	Thismia rodwayi	AF308034	–	–	–	–
Angiosperms	Thomandersiaceae	–	–	Thomandersia hensii	AY919279	–	–	–	–	–	–
Angiosperms	Thurniaceae	–	–	Thurnia macrocephala	AF036881	Thurnia sphaerocephala	AJ419154	–	–	–	–
Angiosperms	Thymelaeaceae	Thymelaea hirsuta	AF207041	Thymelaea hirsuta	Y152151	Thymelaea hirsuta	AJ235626	–	–	–	–
Angiosperms	Ticodendraceae	–	–	Ticodendron incognitum	AF061197	Ticodendron incognitum	AY147103	–	–	–	–
Angiosperms	Tofieldiaceae	Pleea tenuifolia	AF206995	Pleea tenuifolia	AJ131774	Pleea tenuifolia	AJ235564	–	–	–	–
Angiosperms	Topaeolaceae	Tropaeolum majus	L31796	Tropaeolum majus	L14706	Tropaeolum tricolor	AF035917	–	–	–	–
Angiosperms	Torricelliaceae	Melanophylla alnifolia	AF206960	Melanophylla alnifolia	U50254	Melanophylla alnifolia	AJ236212	–	–	–	–
Angiosperms	Tovariaceae	–	–	Tovaria pendula	M95758	–	–	–	–	–	–
Angiosperms	Trigoniaceae	Trigonia sp.	AF207047	Trigonia nivea	AF206830	Trigonia sp.	AF209691	–	–	–	–
Angiosperms	Trimeniaceae	Trimenia moorei	DQ008737	Trimenia moorei	AF121367	Trimenia moorei	AY116653	–	–	–	–
Angiosperms	Triuridaceae	Sciaphila albescens	EU816705	–	–	–	–	–	–	–	–
Angiosperms	Trochodendraceae	Trochodendron aralioides	U42816	Trochodendron aralioides	L01958	Trochodendron aralioides	AF093423	–	–	–	–
Angiosperms	Turneraceae	Turnera ulmifolia	U42817	Turnera ulmifolia	Z75691	Turnera ulmifolia	AJ235634	–	–	–	–
Angiosperms	Typhaceae	Typha latifolia	AY952385	Typha latifolia	DQ069503	Typha latifolia	DQ069347	–	–	–	–
Angiosperms	Ulmaceae	Zelkova serrata	U42819	Zelkova serrata	AF206835	Zelkova serrata	AF209699	–	–	–	–
Angiosperms	Urticaceae	Pilea cadierei	U42820	Pilea pumila	AF206811	Pilea cadierei	AF209654	–	–	–	–
Angiosperms	Vahliaceae	Vahlia capensis	U42813	Vahlia capensis	L11208	Vahlia capensis	AJ236217	–	–	–	–
Angiosperms	Valerianaceae	Valeriana officinalis	AJ236003	Valeriana officinalis	L13934	Valeriana officinalis	AJ235637	–	–	–	–
Angiosperms	Velloziaceae	Barbacenia elegans	AF206861	Barbacenia elegans	AJ131946	Barbacenia elegans	AJ235406	–	–	–	–
Angiosperms	Verbenaceae	Phyla lanceolata	AJ236051	Phyla lanceolata	AF206810	Phyla lanceolata	AJ236162	–	–	–	–
Angiosperms	Violaceae	Hymenanthera alpina	AF206933	Hymenanthera alpina	Z75692	Hymenanthera alpina	AJ235499	–	–	–	–
Angiosperms	Vitaceae	Vitis aestivalis	AF207053	Vitis aestivalis	L01960	Vitis aestivalis	AJ235643	–	–	–	–
Angiosperms	Vivianiaceae	Viviania marifolia	AF207054	Viviania marifolia	L14707	Viviania marifolia	AF209696	–	–	–	–
Angiosperms	Vochysiaceae	Qualea sp.	AF207002	Qualea sp.	U02730	Qualea sp.	AF209662	–	–	–	–
Angiosperms	Winteraceae	Drimys winteri	U42823	Drimys winteri	L01905	Drimys winteri	AF093425	–	–	–	–
Angiosperms	Xanthorrhoeaceae	Xanthorrhoea quadrangulata	U42606	Xanthorrhoea hostilis	Z73710	Xanthorrhoea quadrangulata	AF168952	–	–	–	–
Angiosperms	Xeronemaceae	Xeronema callistema	AF207056	Xeronema callistema	Z69235	Xeronema callistema	AJ235647	–	–	–	–
Angiosperms	Xyridaceae	Xyris sp.	AF168881	Xyris sp.	AF206834	Xyris sp.	AF209698	–	–	–	–
Angiosperms	Zingiberaceae	Zingiber gramineum	U42081	Zingiber gramineum	AF243850	Zingiber gramineum	AF168953	–	–	–	–
Angiosperms	Zosteraceae	Zostera noltei	AF207058	Zostera noltei	U80733	Zostera noltei	AF209700	–	–	–	–
Angiosperms	Zygophyllaceae	Guaiacum sanctum	L11208	Guaiacum sanctum	AJ1311770	Guaiacum sanctum	AF209637	–	–	–	–
Fern	Anemiaceae	Anemia phyllitidis	DQ629420	Anemia mexicana	U05603	Anemia phyllitidis	DQ646098	Anemiamexicana	AY612649	–	–
Fern	Aspleniaceae	Asplenium australasicum	D85303	Asplenium nidus	AB042151	Asplenium nidus	U93839	Asplenium nidus	AY549807	–	–
Fern	Athyriaceae	–	–	Athyrium distentifolium	EF463304	Athyrium distentifolium	EF463560	–	–	–	–
Fern	Azollaceae	Azolla sp.	DQ629421	Azolla caroliniana	U24185	Azolla sp.	DQ646099	Azolla caroliniana	EF520906	–	–
Fern	Blechnaceae	Blechnum occidentale	U18622	Blechnum occidentale	U05910	Blechnum occidentale	U93838	Blechnum occidentale	AF533868	–	–
Fern	Cibotiaceae	Cibotium sp.	DQ629424	Cibotium glaucum	U05913	Cibotium sp.	DQ646100	Cibotium glaucum	AM176487	–	–
Fern	Culcitaceae	–	–	Culcita coniifolia	AM177333	Culcita coniifolia	AM176595	Culcita coniifolia	AM176491	–	–
Fern	Cyatheaceae	Cyathea poeppigii	DQ629425	Cyathea lepifera	U05616	Cyathea poeppigii	AF313553	Cyathea poeppigii	AF313601	–	–
Fern	Cystodiaceae	–	–	Cystodium sorbifolium	AM184111	Cystodium sorbifolium	AM184112	–	–	–	–
Fern	Cystopteridaceae	–	–	Cystopteris reevesiana	EF452149	Cystopteris reevesiana	EF452028	–	–	–	–
Fern	Davalliaceae	Davallia fejeensis	DQ629432	Davallia fejeensis	DQ646006	Davallia fejeensis	DQ646107	Davallia solida	AY096210	–	–
Fern	Dennstaedtiaceae	Dennstaedtia punctilobula	AY612722	Dennstaedtia punctilobula	U05918	Dennstaedtia punctilobula	U93836	Dennstaedtia punctilobula	AY4591	–	–
Fern	Dicksoniaceae	Dicksonia antarctica	U18624	Dicksonia antarctica	U05919	Dicksonia antarctica	U93829	–	–	–	–
Fern	Dipteridaceae	Dipteris conjugata	AY612725	Dipteris conjugata	U05620	Dipteris conjugata	AY612696	Dipteris conjugata	AY612658	–	–
Fern	Dryopteridaceae	Dryopteris wallichiana	DQ629428	Dryopteris wallichiana	AY268826	Dryopteris wallichiana	DQ646104	–	–	–	–
Fern	Equisetaceae	Equisetum arvense	DQ629411	Equisetum arvense	L11053	Equisetum arvense	U93824	Equisetum arvense	AJ583677	–	–
Fern	Gleicheniaceae	Gleichenia dicarpa	DQ629419	Gleichenia dicarpa	AF313584	Gleichenia dicarpa	AF313550	Gleichenia dicarpa	AF313599	–	–
Fern	Hymenophyllaceae	Trichomanes radicans	AY612744	Trichomanes radicans	AF275650	Trichomanes radicans	AY612715	Trichomanes radicans	AF537123	–	–
Fern	Hypodematiaceae	–	–	Hypodematium crenatum	EF463205	Hypodematium crenatum	EF463421	–	–	–	–
Fern	Lindsaeaceae	Sphenomeris biflora	AY612739	Sphenomeris biflora	U05651	Sphenomeris chinensis	AY612710	–	–	–	–
Fern	Lomariopsidaceae	Nephrolepis biserrata var. furcans	DQ629430	Nephrolepis cordifolia	DQ629317	Nephrolepis biserrata var. furcans	DQ646105	Nephrolepis hirsutula	AY459163	–	–
Fern	Lonchitidaceae	Lonchitis hirsuta	AY612728	Lonchitis hirsuta	U05929	Lonchitis hirsuta	AY612700	–	–	–	–
Fern	Loxomataceae	Loxsomopsis pearcei	AY612731	Loxsomopsis pearcei	AY612680	Loxsomopsis pearcei	AY612703	Loxsomopsis pearcei	AY612665	–	–
Fern	Lygodiaceae	Lygodium circinatum	DQ647857	Lygodium japonicum	U05632	Lygodium japonicum	AF313549	Lygodium japonicum	AM176515	–	–
Fern	Marattiaceae	Marattia attenuata	DQ629413	Marattia attenuata	DQ646003	Marattia attenuata	AF313546	Marattia attenuata	EU439127	–	–
Fern	Marsileaceae	Marsilea mutica	DQ629422	Marsilea polycarpa	AF104213	Marsilea drummondii	AF313551	Marsilea polycarpa	DQ536348	–	–
Fern	Matoniaceae	Matonia pectinata	AY612732	Matonia pectinata	AF012267	Matonia pectinata	AY612704	–	–	–	–
Fern	Metaxyaceae	Metaxya rostrata	AY612733	Metaxya rostrata	AF317700	Metaxya rostrata	AM176610	Metaxya rostrata	AY612667	–	–
Fern	Oleandraceae	–	–	Oleandra articulata	EF463242	Oleandra articulata	EF463487	Oleandra pistillaris	AY096209	–	–
Fern	Onocleaceae	–	–	Onoclea sensibilis	U62035	Onoclea sensibilis	EF463488	Onoclea sensibilis	AF425159	–	–
Fern	Ophioglossaceae	Ophioglossum petiolatum	U18515	Ophioglossum lusitanicum	DQ646002	Ophioglossum reticulatum	U93825	Ophioglossum reticulatum	AF313594	–	–
Fern	Osmundaceae	Todea barbara	DQ629416	Todea barbara	DQ646005	Todea barbara	DQ646097	Todea barbara	AY612676	–	–
Fern	Plagiogyriaceae	Plagiogyria stenoptera	DQ629423	Plagiogyria japonica	U05643	Plagiogyria japonica	AF313547	–		–	–
Fern	Polypodiaceae	Polypodium polycarpon	DQ629431	Polypodium plesiosorum	U21144	Polypodium polycarpon	DQ646106	–	–	–	–
Fern	Psilotaceae	Psilotum nudum	X81963	Psilotum nudum	NC_003386	Psilotum nudum	U93822	Psilotum nudum	AP004638	–	–
Fern	Pteridaceae	Adiantum raddianum	X78889	Adiantum raddianum	U05906	Adiantum raddianum	U93840	–	–	–	–
Fern	Saccolomataceae	Saccoloma inaequale	AY612737	Saccoloma inaequale	AY612682	Saccoloma inaequale	AY612708	–	–	–	–
Fern	Schizaeaceae	Schizaea fistulosa	AY612738	Schizaea dichotoma	AY612683	Schizaea dichotoma	AY612709	–	–	–	–
Fern	Tectariaceae	–	–	Tectaria prolifera	EF463273	Tectaria prolifera	EF463529	–	–	–	–
Fern	Thelypteridaceae	Thelypteris navarrensis	DQ629429	Thelypteris palustris	U05947	Thelypteris palustris	AY612713	–	–	–	–
Fern	Thyrsopteridaceae	–	–	Thyrsopteris elegans	AM177353	Thyrsopteris elegans	AM176620	–	–	–	–
Fern	Woodsiaceae	–	–	Woodsia obtusa	EF463319	Woodsia obtusa	EF463582	–	–	–	–
Gymnosperm	Araucariaceae	Araucaria excelsa	D38240	Araucaria araucana	U96467	Araucaria araucana	DQ646109	–	–	–	–
Gymnosperm	Cephalotaceae	Cephalotaxus wilsoniana	D38241	Cephalotaxus wilsoniana	AB027312	Cephalotaxus harringtonia	DQ646112	–	–	–	–
Gymnosperm	Cupressaceae	Cryptomeria japonica	D85304	Cryptomeria japonica	NC_010548	Cryptomeria japonica	NC_010548	–	–	–	–
Gymnosperm	Cycadaceae	Cycas taitungensis	D85297	Cycas circinalis	L12674	Cycas revoluta	AF313558	–	–	–	–
Gymnosperm	Ephedraceae	Ephedra sinica	D38242	Ephedra tweediana	L12677	Ephedra tweediana	AJ235463	Ephedra tweediana	AY591469	Ephedra tweediana	AY755726
Gymnosperm	Ginkgoaceae	Ginkgo biloba	D16448	Ginkgo biloba	AJ235804	Ginkgo biloba	AJ235480	Ginkgo biloba	DQ069452	–	–
Gymnosperm	Gnetaceae	Gnetum gemon	U42416	Gnetum gemon	L12680	Gnetum gemon	AJ235482	Gnetum gnemon	AY591428	Gnetum gnemon	AF036488
Gymnosperm	Phyllocladaceae	Phyllocladus aspleniifolius	DQ629434	Phyllocladus trichomanoides	AB027315	Phyllocladus aspleniifolius	DQ646110	–	–	–	–
Gymnosperm	Pinaceae	Pinus thunbergiana	D38245	Pinus thunbergiana	D17510	Pinus thunbergiana	D17510	–	–	–	–
Gymnosperm	Podocarpaceae	Podocarpus elatus	AF051796	Podocarpus chinensis	AF462414	Podocarpus chinensis	AF469661	–	–	–	–
Gymnosperm	Sciadopityaceae	Sciadopitys verticillata	D85292	Sciadopitys verticillata	L25753	Sciadopitys verticillata	DQ646111	–	–	–	–
Gymnosperm	Taxaceae	Taxus mairei	D16445	Taxus media	AJ235811	Taxus baccata	AJ235619	–	–	–	–
Gymnosperm	Welwitschiaceae	Welwitschia mirabilis	AF207059	Welwitschia mirabilis	AJ235814	Welwitschia mirabilis	AJ235645	–	–	–	–
Gymnosperm	Zamiaceae	Zamia pumila	M20017	Zamia floridana	D10736	Zamia furfuracea	AF188845	–	–	–	–
Hornworts	Anthocerotaceae	Anthoceros punctatus	Y16015	Anthoceros punctatus	U87063	Anthoceros formosae	D86545	Anthoceros formosae	AB086179	Anthoceros punctatus	AF226035
Hornworts	Dendrocerotaceae	Megaceros tosanus	AF244559	Megaceros aenigmaticus	L13481	Megaceros tosanus;	DQ646117	–	–	Megaceros flagellaris	AY877375
Hornworts	Leiosporocerotaceae	Leiosporoceros dussii	DQ497432	Leiosporoceros dussii	AY463052	Leiosporoceros dussii	GQ497601	–	–	–	–
Hornworts	Notothyladaceae	Notothylas breutelii	DQ629408	Notothylas breutelii	DQ646008	Notothylas breutelii	DQ646118	–	–	–	–
Hornworts	Phymatoceraceae	Phymatoceros bulbiculosus	DQ845692	Phymatoceros bulbiculosus	DQ845660	–	–	–	–	Phymatoceros bulbiculosus	DQ268898
Liverworts	Acrobolbaceae	Marsupidium latifolium	AY607860	Marsupidium latifolium	AY608034	Marsupidium latifolium	AY607908	Marsupidium latifolium	AY608088	Marsupidium latifolium	AY608233
Liverworts	Adelanthaceae	–	–	Adelanthus lindenbergianus	AY462285	–	–	Adelanthus lindenbergianus	AY608042	Adelanthus lindenbergianus	AY608193
Liverworts	Allisoniaceae	Allisonia cockaynii	AY688701	Allisonia cockaynii	AY507389	Allisonia cockaynii	AY507344	Allisonia cockaynii	AY507432	Allisonia cockaynii	AY688679
Liverworts	Aneuraceae	Aneura pinguis	X85095	Aneura pinguis	AY507391	Aneura pinguis	AY507346	Aneura pinguis	AY608043	Aneura pinguis	AY608195
Liverworts	Antheliaceae	–	–	Anthelia julacea	DQ439676	–	–	Anthelia julacea	AY608044	Anthelia julacea	AY608196
Liverworts	Arnelliaceae	–	–	Gongylanthus ericetorum	AM392303	–	–	–	–	–	–
Liverworts	Aytoniaceae	Reboulia hemisphaerica	DQ629366	Reboulia hemisphaerica	DQ645961	Reboulia hemisphaerica	DQ646014	Reboulia hemisphaerica	AY688801	Reboulia hemisphaerica	DQ268900
Liverworts	Balantiopsidaceae	Isotachis lyallii	AY607857	Isotachis multiceps	AY507407	Isotachis multiceps	AY507363	Isotachis lyallii	AY608073	Isotachis lyallii	AY608221
Liverworts	Blasiaceae	Blasia pusilla	DQ629388	Blasia pusilla	DQ645982	Blasia pusilla	DQ646047	Blasia pusilla	AY507436	Blasia pusilla	AY688683
Liverworts	Blepharidophyllaceae	–	–	–	–	–	–	Blepharidophyllum densifolium	AM398306	–	–
Liverworts	Brevianthaceae	–	–	Brevianthus flavus	DQ026582	–	–	–	–	–	–
Liverworts	Calypogeiaceae	Calypogeia muelleriana	AY607849	Calypogeia muelleriana	AM392302	Calypogeia muelleriana	DQ646027	Calypogeia muelleriana	AY608052	Calypogeia muelleriana	AY608203
Liverworts	Cephaloziaceae	Odontoschisma denudatum	DQ629381	Odontoschisma denudatum	DQ645977	Odontoschisma denudatum	DQ646038	Odontoschisma denudatum	AY608096	Odontoschisma denudatum	AY608240
Liverworts	Cephaloziellaceae	–	–	Cephaloziella hirta	DQ439682	–	–	Cephaloziella hirta	AY608054	–	–
Liverworts	Chaetophyllopsidaceae	–	–	Herzogianthus vaginatus	DQ787462	Herzogianthus vaginatus	DQ787450	–	–	–	–
Liverworts	Chonecoleaceae	–	–	–	–	–	–	–	–	–	–
Liverworts	Cleveaceae	–	–	Athalamia hyalina	DQ286002	–	–	Athalamia hyalina	DQ220676	Athalamia hyalina	DQ265773
Liverworts	Conocephalaceae	Conocephalum conicum	X80987	Conocephalum conicum	U87066	Conocephalum conicum	DQ646015	Conocephalum conicum	AY688791	Conocephalum conicum	DQ268878
Liverworts	Corsiniaceae	–	–	Corsinia coriandrina	DQ286006	–	–	Corsinia coriandrina	DQ220680	Corsinia coriandrina	DQ265777
Liverworts	Cyathodiaceae	–	–	Cyathodium tuberosum	DQ286008	–	–	Cyathodium tuberosum	DQ220682	Cyathodium tuberosum	DQ265779
Liverworts	Dumortieraceae	Dumortiera hirsuta	DQ629368	Dumortiera hirsuta	U87068	Dumortiera hirsuta	DQ646017	Dumortiera hirsuta	DQ220683	Dumortiera hirsuta	DQ265780
Liverworts	Exormothecaceae	–	–	Exormotheca pustulosa	DQ286010	Exormotheca holstii	GQ497602	Exormotheca pustulosa	DQ220684	Exormotheca pustulosa	DQ265781
Liverworts	Fossombroniaceae	Fossombronia pusilla	X78341	Fossombronia foveolata	U87069	Fossombronia pusilla	DQ646046	Fossombronia pusilla	AY608062	Fossombronia pusilla	AY608212
Liverworts	Frullaniaceae	Frullania dilatata	DQ629384	Frullania dilatata	DQ645979	Frullania dilatata	DQ646041	–	–	–	–
Liverworts	Geocalycaceae	–	–	Geocalyx graveolens	DQ312490	Geocalyx caledonicus	DQ787455	–	–	–	–
Liverworts	Goebeliellaceae	–	–	Goebeliella cornigera	EF545274	Goebeliella cornigera	GQ497603	Goebeliella cornigera	AY608064	–	–
Liverworts	Groellaceae	–	–	–	–	–	–	–	–	–	–
Liverworts	Gymnomitriaceae	Marsupella emarginata	DQ629377	Marsupella emarginata	DQ645972	Marsupella emarginata	DQ646031	Marsupella emarginata	AY608087	–	–
Liverworts	Gyrothyraceae	–	–	Gyrothyra underwoodiana	DQ268970	–	–	Gyrothyra underwoodiana	DQ268985	Gyrothyra underwoodiana	DQ268881
Liverworts	Haplomitriaceae	Haplomitrium hookeri	U18504	Haplomitrium mnoides	U87071	Haplomitrium hookeri	AF313555	Haplomitrium hookeri	AY608068	Haplomitrium hookeri	AY330437
Liverworts	Herbertaceae	Herbertus sakurai	AY607856	Herbertus sakurai	AY608031	Herbertus sakurai	AY607903	Herbertus sakurai	AY608066	Herbertus sakurai	AY608216
Liverworts	Hymenophytaceae	Hymenophyton flabellatum	DQ629391	Hymenophyton flabellatum	AY507406	Hymenophyton flabellatum	DQ646050	Hymenophyton flabellatum	AY507448	Hymenophyton flabellatum	AY877370
Liverworts	Jackiellaceae	–	–	Jackiella curvata	DQ787461	Jackiella curvata	DQ787449	–	–	–	–
Liverworts	Jubulaceae	Jubula pennsylvanica	AY607858	Jubula hutchinsiae	AM384878	Jubula pennsylvanica	AY607906	Jubula pennsylvanica	AY608075	Jubula pennsylvanica	AY608223
Liverworts	Jungermanniaceae	Jungermannia leiantha	AY688719	Jungermannia leiantha	AY507409	Jungermannia leiantha	AY507365	Jungermannia leiantha	AY507451	Jungermannia exsertifolia	AY608225
Liverworts	Lejeuneaceae	Lejeunea cavifolia	DQ629386	Lejeunea cavifolia	AY548102	Lejeunea cavifolia	DQ646043	Lejeunea cladogyna	AY608079	–	–
Liverworts	Lepicoleaceae	–	–	Lepicolea attenuata	DQ645966	Lepicolea attenuata	DQ646022	–	–	–	–
Liverworts	Lepidolaenaceae	–	–	Lepidolaena taylorii	EF545279	Lepidolaena taylorii	DQ787452	Lepidolaena taylorii	AY462368	Lepidolaena taylorii	DQ026550
Liverworts	Lepidoziaceae	Lepidozia reptans	DQ629372	Lepidozia reptans	U87075	Lepidozia reptans	DQ646025	Lepidozia reptans	AY608083	Lepidozia reptans	AY608229
Liverworts	Lophocoleaceae	Lophocolea heterophylla	X89872	Lophocolea heterophylla	U87076	Lophocolea heterophylla	DQ646034	Lophocolea heterophylla	DQ268987	–	–
Liverworts	Lophoziaceae	–	–	Scapania nemorea	AY507423	Scapania nemorea	AY607917	–	–	–	–
Liverworts	Lunulariaceae	Lunularia cruciata	DQ629367	Lunularia cruciata	DQ286011	Lunularia cruciata	DQ646016	Lunularia cruciata	AY688795	Lunularia cruciata	DQ268890
Liverworts	Makinoaceae	–	–	Makinoa crispata	AY877390	Makinoa crispata	AY877395	Makinoa crispata	AY877393	Makinoa crispata	AY877374
Liverworts	Marchantiaceae	Marchantia polymorpha	X75521	Marchantia polymorpha	NC_001319	Marchantia polymorpha	X04465	Marchantia polymorpha	NC001319	Marchantia polymorpha	AF226020
Liverworts	Mesoptychiaceae	–	–	–	–	–	–	Mesoptychia sahlbergii	AM398323	–	–
Liverworts	Metzgeriaceae	Metzgeria temperata	DQ629392	Metzgeria furcata	U87081	Metzgeria conjugata	DQ646052	Metzgeria furcata	DQ268988	Metzgeria furcata	DQ268892
Liverworts	Moerkiaceae	Moerckia flotoviana	Y16013	Moerckia flotoviana	AY507413	Moerckia flotoviana	AY507369	Moerckia flotoviana	AY688796	Moerckia flotoviana	DQ268894
Liverworts	Monocarpaceae	–	–	–	–	–	–	–	–	–	–
Liverworts	Monocleaceae	Monoclea forsteri	AJ239054	Monoclea gottschei	U87083	Monoclea forsteri	DQ646012	Monoclea gottschei elongata	AY507455	Monoclea gottschei elongata	AY688691
Liverworts	Monosoleniaceae	–	–	Monosolenium tenerum	DQ286017	–	–	–	–	–	–
Liverworts	Myliaceae	Mylia anomala	DQ629376	Mylia taylorii	DQ312506	Mylia anomala	DQ646030	Mylia taylorii	AM398270	–	–
Liverworts	Neohodgsoniaceae	Neohodgsonia mirabilis	AY688722	Neohodgsonia mirabilis	DQ286018	Neohodgsonia mirabilis	AY877396	Neohodgsonia mirabilis	DQ220692	Neohodgsonia mirabilis	DQ265789
Liverworts	Neotrichocoleaceae	–	–	Neotrichocolea bissetii	GQ497661	Neotrichocolea bissetti	EF460694	Neotrichocolea bissetii	AY608093	Neotrichocolea bissetii	AY608237
Liverworts	Oxymitraceae	–	–	–	–	–	–	–	–	Oxymitra cristata	AF226011
Liverworts	Pallaviciniaceae	Pallavicinia lyellii	DQ629389	Pallavicinia lyellii	DQ645983	Pallavicinia lyellii	DQ646049	Pallavicinia lyellii	AY688798	Pallavicinia lyellii	AY734742
Liverworts	Pelliaceae	Pellia epiphylla	X80210	Pellia epiphylla	AY688787	Pellia epiphylla	DQ646048	Pellia epiphylla	AY507457	Pellia epiphylla	AY688693
Liverworts	Phyllothalliaceae	Phyllothallia nivicola	AY688726	Phyllothallia nivicola	AY507418	Phyllothallia nivicola	AY507375	Phyllothallia nivicola	AY507459	Phyllothallia nivicola	AY688694
Liverworts	Plagiochilaceae	Plagiochila adiantoides	X96499	Plagiochila asplenioides	DQ645974	Plagiochila porelloides	DQ646035	Plagiochila austinii	AY608099	–	–
Liverworts	Pleuroziaceae	Pleurozia purpurea	AY607864	Pleurozia purpurea Bhutan	AY877391	Pleurozia purpurea Bhutan	AY607913	Pleurozia purpurea	AY608100	Pleurozia purpurea	DQ268899
Liverworts	Porellaceae	Porella pinnata	Y330422	Porella pinnata	U87088	Porella pinnata	AY607914	Porella pinnata	AY608101	Porella pinnata	AY608245
Liverworts	Pseudolepicoleaceae	–	–	Blepharostoma trichophyllum	DQ645964	Blepharostoma trichophyllum	DQ646020	–	–	–	–
Liverworts	Ptilidiaceae	Ptilidium pulcherrimum	DQ629369	Ptilidium pulcherrimum	DQ645965	Ptilidium pulcherrimum	DQ646021	Ptilidium ciliare	AY608103	Ptilidium ciliare	AY608247
Liverworts	Radulaceae	Radula complanata	DQ629382	Radula complanata	DQ645978	Radula complanata	DQ646039	Radula complanata	AY608104	Radula perrottetii	AY608248
Liverworts	Ricciaceae	–	–	Ricciocarpos natans	U87089	Ricciocarpos natans	DQ646018	Ricciocarpos natans	DQ220698	Ricciocarpos natans	DQ265796
Liverworts	Riellaceae	Riella helicophylla	X89868	Riella helicophylla	DQ645959	Riella helicophylla	DQ646010	–	–	Riella helicophylla	DQ268901
Liverworts	Sandeothallaceae	–	–	–	–	–	–	–	–	–	–
Liverworts	Schistochilaceae	Schistochila nobilis	DQ629378	Schistochila laminigera	AY462329	Schistochila nobilis	DQ646033	Schistochila lehmanniana	AY608109	Schistochila appendiculata	AY688696
Liverworts	Sphaerocarpaceae	Sphaerocarpos donnellii	X85094	Sphaerocarpos texanus	U87090	Sphaerocarpos donnellii	DQ646011	Sphaerocarpos texanus	AY608110	Sphaerocarpos texanus	AY608252
Liverworts	Targioniaceae	Targionia hypophylla	DQ629365	Targionia hypophylla	DQ645960	Targionia hypophylla	DQ646013	Targionia hypophylla	DQ220700	–	–
Liverworts	Treubiaceae	Treubia lacunosa	AJ239055	Treubia lacunosa	DQ645981	Treubia lacunosa	AY507385	Treubia lacunosa	AY507468	Treubia lacunosa	AY688699
Liverworts	Trichocoleaceae	Trichocolea tomentella	DQ629370	Trichocolea tomentella	DQ645967	Trichocolea tomentella	DQ646023	Trichocolea tomentosa	AY608119	Trichocolea tomentosa	AY608261
Liverworts	Trichotemnomaceae	–	–	–	–	–	–	–	–	–	–
Liverworts	Vetaformataceae	–	–	Vetaforma dusenii	AY462335	–	–	–	–	–	–
Liverworts	Wiesnerellaceae	–	–	Wiesnerella denudata	DQ286027	–	–	Wiesnerella denudata	DQ220701	Wiesnerella denudata	DQ265799
Lycophytes	Isoetaceae	Isoetes durieui	X83521	Isoetes lacustris	AJ010855	Isoetes engelmannii	AF313544	Isoetes engelmannii	AF313592	–	–
Lycophytes	Lycopodiaceae	Lycopodium clavatum var. clavatum	DQ629409	Lycopodium clavatum var. clavatum	Y07936	Lycopodium clavatum var. clavatum	DQ646094	Lycopodium clavatum	DQ026612	–	–
Lycophytes	Selaginellaceae	Selaginella wildenowii	DQ629410	Selaginella uliginosa	AJ010843	Selaginella wildenowii	AF313554	–	–	Selaginella wildenowii	AJ507606
Mosses	Adelotheciaceae	–	–	Bryobrothera crenulata	AY631175	Bryobrothera crenulata	AF413548	–	–	–	–
Mosses	Amblystegiaceae	Cratoneuron commutatum	Y15482	Cratoneuron filicinum	AB095270	Cratoneuron filicinum	GQ497604	–	–	–	–
Mosses	Ambuchananiaceae	–	–	–	–	–	–	–	–	Ambuchanania leucobryoides	AF197094
Mosses	Andreaeaceae	Andreaea rothii	GQ497588	Andreaea rothii	AY608025	Andreaea rothii	AY607895	Andreaea rothii	AY312866	Andreaea rothii	AY312861
Mosses	Andreaeobryaceae	Andreaeobryum macrosporum	AJ275005,	Andreaeobryum macrosporum	AF231059,	–	–	Andreaeobryum macrosporum	AF306953	Andreaeobryum macrosporum	AY330426
Mosses	Anomodontaceae	Anomodon viticulosus	DQ629402	Anomodon minor	AB019471	Anomodon viticulosus	DQ646083	–	–	–	–
Mosses	Archidiaceae	–	–	Archidium alternifolium	AF231066	Archidium alternifolium	GQ497605	Archidium alternifolium	AF306982	–	–
Mosses	Aulacomniaceae	Aulacomnium turgidum	AF023687,	Aulacomnium turgidum	AJ275180,	Aulacomnium turgidum	GQ497606	Aulacomnium androgynum	AF023811	Aulacomnium turgidum	AY330427
Mosses	Bartramiaceae	Bartramia pomiformis	X96501	Bartramia pomiformis	AB024620	Bartramia pomiformis	DQ646073	Bartramia stricta	AF023799	Bartramia stricta	AY330428
Mosses	Brachytheciaceae	Brachythecium rutabulum	GQ497589	Brachythecium rutabulum	DQ645997	Brachythecium rutabulum	DQ646085	Brachythecium rutabulum	AF023818	Brachythecium salebrosum	AY330429
Mosses	Braithwaiteaceae	–	–	Braithwaitea sulcata	AY524441	Braithwaitea sulcata	GQ497607	–	–	–	–
Mosses	Bruchiaceae	–	–	–	–	Trematodon suberatum	GQ497608	–	–	–	–
Mosses	Bryaceae	Bryum argenteum	U18529	Bryum argenteum	AY163024	Bryum argenteum	DQ646070	Bryum pallescens	AY078333	–	–
Mosses	Bryoxiphiaceae	Bryoxiphium norvegicum	AF223008	Bryoxiphium norvegicum	AF231294	Bryoxiphium norvegicum	DQ646062	Bryoxiphium norvegicum	AF223037	–	–
Mosses	Buxbaumiaceae	Buxbaumia aphylla	GQ497590	Buxbaumia aphylla	AF231062	Buxbaumia aphylla	DQ646056	–	–	Buxbaumia aphylla	AY330430
Mosses	Calliergonaceae	–	–	Warnstorfia sarmentosa	GQ497662	–	–	–	–	–	–
Mosses	Calymperaceae	Calymperes erosum	Y16012	Calymperes tahitense	AF226785	Calymperes afzellii	GQ497609	Calymperes pallisotii	AJ554027	–	–
Mosses	Catagoniaceae	–	–	Catagonium brevicaudatum	DQ467879	–	–	–	–	–	–
Mosses	Catoscopiaceae	–	–	–	–	–	–	Catoscopium nigritum	AF307001	–	–
Mosses	Cinclidotaceae	–	–	–	–	Cinclidotus fontinaloides	GQ497610	Cinclidotus fontinaloides	AJ554031	–	–
Mosses	Climaciaceae	Climacium americanum	DQ629405	Climacium dendroides	AB019442	Climacium americanum	DQ646089	–	–	–	–
Mosses	Cryphaeaceae	–	–	Cryphaea patens	DQ481541	Cryphaea patens	GQ497611	–	–	–	–
Mosses	Daltoniaceae	–	–	–	–	–	–	Leskeodon cubensis	AF143072	–	–
Mosses	Dicranaceae	Dicranella staphyllina	X89873	Dicranella heteromalla	AF231296	Dicranella heteromalla	DQ646064	Dicranella heteromalla	AF231272	–	–
Mosses	Diphysciaceae	Diphyscium foliosum	GQ497591	Diphyscium foliosum	DQ645985	Diphyscium foliosum	DQ646057	Diphyscium foliosum	AF478264	Diphyscium foliosum	AY330432
Mosses	Disceliaceae	–	–	–	–	–	–	Discelium nudum	AF223063	–	–
Mosses	Ditrichaceae	Ceratodon purpureus	GQ497592	Ceratodon purpureus	DQ645989	Ceratodon purpureus	DQ646063	Ceratodon purpureus	AJ554004	–	–
Mosses	Drummondiaceae	Drummondia obtusifolia	AF223009	Drummondia obtusifolia	AF232697	Drummondia obtusifolia	GQ497612	Drummondia prorepens	AF306977	–	–
Mosses	Echinodiaceae	–	–	Echinodium spinosum	GQ497663	Echinodium spinosum	GQ497613	–	–	–	–
Mosses	Encalyptaceae	Encalypta ciliata	AF223011,	Encalypta ciliata	AY312929,	–	–	Encalypta rhaptocarpa	AF023777	Encalypta ciliata	AY330433
Mosses	Entodontaceae	–	–	Entodon hampeanus	DQ467877	Entodon hampeanus	GQ497614	–	–	–	–
Mosses	Erpodiaceae	–	–	Erpodium beccari	GQ497664	Erpodium beccari	GQ497615	–	–	–	–
Mosses	Eustichiaceae	–	–	Eustichia longirostris	GQ497665	Eustichia llongirostris	GQ497616	–	–	–	–
Mosses	Fabroniaceae	–	–	Fabronia inclinans	GQ497666	Fabronia inclinans	GQ497617	–	–	–	–
Mosses	Fissidentaceae	Fissidens taxifolius	X95934	Fissidens taxifolius	DQ463104	Fissidens dubius	DQ646061	Fissidens bushii	AF306988	Fissidens subbasilaris	AY330435
Mosses	Fontinalaceae	Fontinalis antipyretica var. gigantea	AF023714	Fontinalis antipyretica var. gigantea	AB050949	Fontinalis antipyretica var. gigantea	DQ646079	–	–	–	–
Mosses	Funariaceae	Physcomitrella patens	AF126289	Physcomitrella patens	X74156	Physcomitrella patens subsp. patens	NC_005087	–	–	–	–
Mosses	Gigaspermaceae	Gigaspermum repens	AF223021	Gigaspermum repens	AF231064	–	–	Gigaspermum repens	AF223049	–	–
Mosses	Grimmiaceae	Grimmia alpicola	DQ629395	Grimmia laevigata	AF231081	Grimmia alpicola	DQ646068	Grimmia pulvinata	AF222900	–	–
Mosses	Hedwigiaceae	Hedwigia ciliata	GQ497593	Hedwigia ciliata	AF005517	Hedwigia ciliata	DQ646077	–	–	Hedwigia ciliata	AY330438
Mosses	Helicophyllaceae	–	–	–	–	–	–	Helicophyllum torquatum	AJ554033	–	–
Mosses	Helodiaceae	–	–	–	–	–	–	Helodium blandowii	AY908339	–	–
Mosses	Hookeriaceae	Hookeria lucens	AJ275013	Hookeria acutifolia	AF158170	Hookeria acutifolia	DQ646082	Hookeria lucens	AJ251316	Hookeria lucens	AY330439
Mosses	Hylocomiaceae	Hylocomium splendens	X95477	Hylocomium splendens	AB024662	Hylocomium splendens	DQ646088	–	–	–	–
Mosses	Hypnaceae	Hypnum cupressiforme	GQ497594	–	–	Hypnum cupressiforme	GQ497618	–	–	–	–
Mosses	Hypnodendraceae	Hypnodendron dendroides	AJ275012	Hypnodendron dendroides	AY524454	Hypnodendron dendroides	GQ497619	Hypnodendron camptotheca	AF023821	–	–
Mosses	Hypopterygiaceae	Dendrohypopterygium arbuscula	AY607851	Dendrohypopterygium arbuscula	AY608027	Dendrohypopterygium arbuscula	AY607898	Dendrohypopterygium arbuscula	AY608059	Dendrohypopterygium arbuscula	AY608209
Mosses	Lembophyllaceae	Weymouthia cochlearifolia	DQ629401	Weymouthia cochlearifolia	DQ645995	Weymouthia cochlearifolia	DQ646081	–	–	–	–
Mosses	Leptodontaceae	–	–	Leptodon smithii	GQ497667	Leptodon smithii	GQ497620	–	–	–	–
Mosses	Leptostomataceae	Leptostomum macrocarpum	AF023696	Leptostomum macrocarpum	AJ275178	–	–	–	–	–	–
Mosses	Lepyrodontaceae	–	–	Lepyrodon tomentosus	DQ467875	Lepyrodon tomentosus	GQ497621	–	–	–	–
Mosses	Leskeaceae	–	–	Miyabea fruticella	AB019475	–	–	–	–	–	–
Mosses	Leucobryaceae	Leucobryum albidum	DQ629393	Leucobryum albidum	DQ645991	Leucobryum glaucum	DQ646066	Leucobryum glaucum	AJ554003	–	–
Mosses	Leucodontaceae	Leucodon sciuroides	GQ497595	Leucodon sciuroides	DQ467876	Leucodon sciuroides	GQ497622	–	–	–	–
Mosses	Leucomiaceae	–	–	Rhyncostegiopsis sp.	GQ497668	Rhyncostegiopsis sp.	GQ497623	–	–	–	–
Mosses	Meesiaceae	Leptobryum pyriforme	GQ497596	Leptobryum pyriforme	AF231072	Leptobryum pyriforme	DQ646072	–	–	–	–
Mosses	Meteoriaceae	–	–	Meteorium deppei	AF158172	–	–	–	–	–	–
Mosses	Meteoriaceae	–	–	Barbella trichophora	GQ497669	Barbella trichophora	GQ497624	–	–	–	–
Mosses	Microtheliaceae	–	–	–	–	–	–	–	–	–	–
Mosses	Mitteniaceae	–	–	Mittenia plumula	AY853988	–	–	–	–	–	–
Mosses	Mniaceae	Mnium hornum	GQ497597	Mnium hornum	AF226820	Mnium hornum	DQ646071	Mnium hornum	AF023796	Mnium hornum	AY330441
Mosses	Myriniaceae	–	–	Helicodontium capillare	AF233571	Helicodontium capillare	GQ497625	–	–	–	–
Mosses	Myuriaceae	Myurium hochstetteri	DQ629406	Myurium hochstetteri	DQ645999	Myurium hochstetteri	DQ646091	–	–	–	–
Mosses	Neckeraceae	Thamnobryum alleghaniense	DQ629400	Thamnobryum alleghaniense	DQ645994	Thamnobryum alleghaniense	DQ646080	–	–	–	–
Mosses	Oedipodiaceae	Oedipodium griffithianum	AF228668,	Oedipodium griffithianum	AY312932,	–	–	–	–	Oedipodium griffithianum	AY330442
Mosses	Orthodontiaceae	Orthodontium lineare	AF023697	Orthodontium lineare	AJ275174	–	–	Orthodontium lineare	AF023800	Orthodontium lineare	AY330443
Mosses	Orthorrhynchiaceae	–	–	–	–	Orthorrhynchium elegans	GQ497626	–	–	–	–
Mosses	Orthotrichaceae	Orthotrichum sordidum	DQ629399	Orthotrichum pumilum	AF226819	Orthotrichum sordidum	DQ646076	Orthotrichum lyellii	AF023814	Orthotrichum lyelli	AY330444
Mosses	Phyllodrepaniaceae	–	–	Phyllodrepanium falcifolium	EF061306	Phyllodrepanium falcifolium	GQ497627	–	–	–	–
Mosses	Phyllogoniaceae	–	–	–	–	Phyllogonium sp	GQ497628	–	–	–	–
Mosses	Pilotrichaceae	–	–	Lepidopilum surinamense	AF233578	Lepidopilum sp.	GQ497629	–	–	–	–
Mosses	Plagiotheciaceae	Plagiothecium undulatum	GQ497598	Plagiothecium undulatum	AB024634	Plagiothecium undulatum	GQ497630	–	–	–	–
Mosses	Pleurophascaceae	–	–	–	–	–	–	Pleurophascum grandiglobum	AY908101	–	–
Mosses	Pleuroziopsaceae	–	–	Pleuroziopsis ruthenica	AB019444	–	–	–	–	–	–
Mosses	Polytrichaceae	Polytrichum juniperinum	AY126980	Polytrichum juniperinum	DQ645987	Polytrichum juniperinum	DQ646059	Polytrichum pallidisetum	AF306956	Polytrichum pallidisetum	AY330445
Mosses	Pottiaceae	Gymnostomum rucurvirostrum	DQ629394	Gymnostomum rucurvirostrum	DQ645992	Gymnostomum rucurvirostrum	DQ646067	–	–	–	–
Mosses	Prionodontaceae	–	–	Prionodon densus	AF158174	–	–	–	–	–	–
Mosses	Pterigynandraceae	–	–	–	–	Heterocladium heteroptera	GQ497631	–	–	–	–
Mosses	Pterobryaceae	Jaegerina scariosa	GQ497599	Jaegerina scariosa	DQ463110	Jaegerina scariosa	GQ497632	–	–	–	–
Mosses	Pterobryellaceae	–	–	Pterobryella praenitens	AY524455	–	–	–	–	–	–
Mosses	Ptychomitriaceae	Ptychomitrium gardneri	AF023689	Ptychomitrium gardneri	AF005549	Ptychomitrium incurvum	DQ646075	Ptychomitrium gardneri	AY908616	–	–
Mosses	Ptychomniaceae	–	–	Ptychomnion cygnisetum	DQ463106	Ptychomnion cygnisetum	GQ497633	–	–	–	–
Mosses	Pylasiadelphaceae	Heterophyllium affine	DQ629404	Heterophyllium affine	AB051218	Heterophyllium affine	DQ646087	–	–	–	–
Mosses	Racopilaceae	Racopilum tomentosum	AF229921	Racopilum cuspidigerum	AY524449	Racopilum cuspidigerum	GQ497634	–	–	–	–
Mosses	Regmatodontaceae	–	–	–	–	Regmatodon sp	GQ497635	–	–	–	–
Mosses	Rhabdoweisiaceae	–	–	Rhabdoweisia crenulata	AF005544	Rhabdoweisia fugax	DQ646065	Rhabdoweisia crispata	AF222899	–	–
Mosses	Rhachitheciaceae	–	–	Uleastrum palmicola	AF005547	–	–	Uleastrum paraguense	AY908118	–	–
Mosses	Rhacocarpaceae	Rhacocarpus purpurascens	AF023685	Rhacocarpus purpurascens	AY854000	–	–	Rhacocarpus purpurascens	AF023815	–	–
Mosses	Rhizogoniaceae	Rhizogonium paramattense	DQ629397	Rhizogonium paramattense	DQ645993	Rhizogonium paramattense	DQ646074	–	–	–	–
Mosses	Rhytidiaceae	–	–	–	–	Rhytidium rugosum	GQ497636	–	–	–	–
Mosses	Rigodiaceae	–	–	Rigodium toxarion	GQ497670	Rigodium toxarion	GQ497658	–	–	–	–
Mosses	Rutenbergiaceae	–	–	Rutenbergia madagassa	AY524458	–	–	–	–	–	–
Mosses	Saulomataceae	–	–	Ancistrodes genuflexa	AY631173	Ancistrodes genuflexa	GQ497637	–	–	–	–
Mosses	Schimperobryaceae	–	–	–	–	–	–	Schimperobryum splendidissimum	AY306988	–	–
Mosses	Schistostegaceae	–	–	Schistostega pennata	AY631206	–	–	Schistostega pennata	AF265359	–	–
Mosses	Scouleriaceae	Scouleria aquatica	AF023684,	Scouleria aquatica	AF226822,	Scouleria aquatica	GQ497638	Scouleria aquatica	AF023780	Scouleria aquatica	AY330450
Mosses	Seligeriaceae	Blindia acuta	AF023681	Blindia acuta	AF226817	–	–	Blindia acuta	AF023781	–	–
Mosses	Sematophyllaceae	–	–	Acroporium strepsiphyllum	AY320244	Acroporium pungens	GQ497641	–	–	–	–
Mosses	Serpotortellaceae	–	–	–	–	–	–	Serpotortella chenagonii	AY908113	–	–
Mosses	Sorapillaceae	–	–	–	–	–	–	–	–	–	–
Mosses	Sphagnaceae	Sphagnum palustre	GQ497600	Sphagnum palustre	AF231887	Sphagnum palustre	AF313557	Sphagnum palustre	AF231892	Sphagnum palustre	AY331451
Mosses	Splachnaceae	Tetraplodon mnioides	AF023691	Tetraplodon mnioides	AY312937	–	–	–	–	–	–
Mosses	Stereophyllaceae	–	–	Pilosium chlorophyllum	DQ463112	–	–	–	–	–	–
Mosses	Symphyodontaceae	–	–	–	–	–	–	Symphyodon imbricatifolius	AY306999	Symphyodon imbricatifolius	AY452468	.
Mosses	Takakiaceae	Takakia ceratophylla	DQ629407	Takakia ceratophylla	DQ646000	Takakia ceratophylla	DQ646093	Takakia ceratophylla	DQ268993	Takakia ceratophylla	DQ268904
Mosses	Tetraphidaceae	Tetraphis pellucida	U18527	Tetraphis pellucida	U87091	Tetraphis pellucida	DQ646060	–	–	Tetraphis pellucida	AF226033
Mosses	Theliaceae	–	–	Thelia asprella	GQ497671	Thelia asprella	GQ497642	–	–	–	–
Mosses	Thuidiaceae	Thuidium recognitum	DQ629403	Thuidium recognitum	DQ645996	Thuidium recognitum	DQ646084	Thuidium tamariscinum	AF023819	–	–
Mosses	Timmiaceae	Timmia sibirica	AF023678	Timmia sibirica	AJ275166	–	–	Timmia sibirica	AF023775	Timmia megapolitana	AY330452
Mosses	Trachylomataceae	–	–	Trachyloma indica	AB019464	–	–	–	–	–	–
Mosses	Viridivelleraceae	–	–	–	–	–	–	–	–	–	–
Mosses	Wardiaceae	Wardia hygrometrica	AF023683	Wardia hygrometrica	AJ275170	–	–	Wardia hygrometrica	AF023782	–	–
