# Supplementary material for: Diversification of land plants: insights from a family-level phylogenetic analysis
Source: BMC Evol Biol. 2011 Nov 21;11:341. doi: 10.1186/1471-2148-11-341 (PMC3227728; doi:10.1186/1471-2148-11-341)
Supplement: Additional file 5 — Diversification rate shift retrieved from MEDUSA [24]. Numbers on the first column correspond to the net diversification rate from highest to lowest and are depicted on Figure 3. Non-angiosperms cases are highlighted in bold, followed by the name of the group they belong to in brackets. "r" are the estimates for net diversification rate, "e" are estimates for relative extinction rate, "ΔAIC" is the increase on the stepwise AIC procedure and "ΔAICc" is the increase when corrected for small sample size [24]. Results for the constrained tree are presented at the bottom. [file 1471-2148-11-341-S5.XLS]

## Sheet: Sheet1
	Clade	r	e	ΔAIC	ΔAICc
1	Asteraceae	0.204138	0.677832	58.28	58.08
2	4 eudicots	0.200515	0.254932	9.48	7.74
3	4 eudicots	0.199771	6.83947e-05	25.81	25.12
4	Oleaceae	0.194699	0.468686	18.33	16.55
5	Aizoaceae	0.188514	0.977425	13.05	11.67
6	Brassicaceae	0.172233	0.875519	46.41	46.13
7	14 eudicots	0.156576	6.52897e-05	20.1	19.45
8	Ericaceae	0.151563	0.691867	20.46	19.92
9	Hypnaceae (mosses)	0.151286	0.771914	11.46	9.94
10	Onagraceae	0.14127	0.769701	17.5	16.4
11	Pottiaceae (mosses)	0.130747	0.886067	37.2	36.9
12	5 eudicots	0.130683	0.508795	29.14	28.43
13	17 eudicots	0.129003	0.299509	54.49	54.24
14	Poaceae	0.127735	0.677761	58.12	57.9
15	7 eudicots	0.125563	3.64996e-05	26.13	25.5
16	34 mosses	0.117543	3.27156e-05	58.64	58.47
17	Malvaceae	0.115446	0.761642	16.07	15.04
18	Polypodiaceae (ferns)	0.115091	0.548248	9.64	7.94
19	11 eudicots	0.109954	7.36022e-08	25.56	24.39
20	7 eudicots	0.109689	0.835548	21.56	21
21	2 eudicots	0.107183	0.832259	18.16	17.03
22	3 eudicots	0.0998156	2.59103e-07	7.88	5.75
23	2 eudicots	0.0938358	0.820227	7.99	5.98
24	2 eudicots	0.0904512	0.990996	24.36	22.96
25	13 monocots	0.0894955	3.09359e-06	13.45	12.14
26	Balsaminaceae	0.0892591	0.81277	14.62	13.35
27	Thymelaeaceae	0.0892042	0.692569	9.34	7.52
28	Pilotrichaceae (mosses)	0.0847101	0.729012	11.42	9.87
29	10 eudicots	0.0800437	1.12996e-06	14.9	13.71
30	10 eudicots	0.0788201	0.932594	20.51	19.92
31	Cyatheaceae (ferns)	0.0747376	0.592356	26.09	25.28
32	37 eudicots	0.0695357	0.731705	139.27	139.18
33	13 ferns	0.0669364	0.240329	19.83	19.06
34	2 eudicots	0.0659111	0.985977	20.09	19.34
35	2 eudicots	0.0651365	0.897794	24.47	23.99
36	64 eudicots	0.0624315	0.90684	22.03	20.96
37	9 eudicots	0.0607804	6.04623e-07	118.03	117.91
38	80 eudicots	0.0594155	0.45038	602.28	602.25
39	53 mosses	0.0538335	0.398999	58.58	58.25
40	6 eudicots	0.0410673	1.70286e-06	27.56	27.11
41	Ricciaceae (liverworts)	0.0380476	0.710756	12.11	10.66
42	Lejeuneaceae (liverworts)	0.0370846	0.559708	16.9	15.95
43	8 eudicots	0.0366394	1.43981e-06	16.91	16.04
44	2 eudicots	0.0366363	0.990336	14.85	13.61
45	3 eudicots	0.0336608	2.90759e-09	9.29	7.24
46	13 ferns	0.0327583	2.26366e-06	135.28	134.89
47	18 monocots	0.0312418	0.83142	14.5	13.17
48	4 eudicots	0.0291381	3.61114e-07	35	34.59
49	46 angiosperms	0.0267193	0.961566	53.28	52.91
50	16 liverworts	0.0256496	1.18124e-05	16.66	15.18
51	8 liverworts	0.023773	0.837356	29.37	28.41
52	3 eudicots	0.0236628	0.999807	59.87	59.74
53	7 monocots	0.0234208	0.988652	14.62	12.44
54	4 mosses	0.0222396	1.73457e-06	9.08	7.23
55	2 eudicots	0.0172232	1.90891e-06	10.26	8.67
56	41 liverworts background rate	0.016037	0.36523	216.34	216.28
57	2 monocots	0.0154838	4.11152e-08	10.07	8.44
58	3 monocots	0.0150625	4.08889e-08	17.74	16.9
59	4 eudicots	0.0149841	5.02211e-06	23.5	23
60	13 monocots	0.0142305	0.926202	19.08	18.18
61	2 basal angiosperms	0.013413	4.67405e-07	7.08	4.78
62	2 monocots	0.0127753	6.21235e-08	7.43	5.22
63	2 eudicots	0.0127624	1.50155e-06	16.41	15.41
64	Background rate	0.00893613	0.938576
65	Quillajaceae	0.00790469	0.516389	8.8	6.87
66	2 liverworts	0.0052176	3.7096e-06	9.67	8.01
67	Acoraceae	0.00362403	0.574905	7.89	5.79
68	Ceratophyllaceae	0.00230898	0.3859	8.27	6.29
69	Catoscopiaceae (mosses)	1.17584e-17	0.00234052	9.16	7.26
70	Petermanniaceae	1.17584e-17	0.00234052	7.1	4.84
Constrained tree
	Clade	r	e	ΔAIC	ΔAICc
1	Aizoaceae	0.298298	0.874474	13.08	11.92
2	4 eudicots	0.246284	1.37795e-05	23.89	23.33
3	Asteraceae	0.227956	0.694032	53.88	53.58
4	Brassicaceae	0.205037	0.777028	45.11	44.7
5	Pottiaceae (mosses)	0.184581	0.613145	74.97	74.72
6	Poaceae	0.17952	0.88959	67.08	66.98
7	Hypnaceae (mosses)	0.178234	0.722391	13.32	12.19
8	2 eudicots	0.169614	5.23814e-05	17.36	16.39
9	3 monocots	0.167308	2.62839e-05	12.02	10.75
10	12 monocots	0.153157	1.10785e-06	16.55	15.65
11	15 eudicots	0.142387	5.46517e-06	64.52	64.15
12	16 eudicots	0.139064	0.337104	61.69	61.53
13	7 eudicots	0.13438	1.12216e-06	16.27	15.27
14	Malvaceae	0.129301	0.65268	10.98	9.57
15	36 mosses	0.128892	0.0424658	64.32	64.17
16	25 eudicots	0.123044	0.84836	40.34	39.75
17	2 eudicots	0.117689	0.825927	27.21	25.73
18	Fabaceae	0.117284	0.680756	15.58	14.55
19	7 eudicots	0.116348	0.834285	15.74	14.8
20	2 eudicots	0.111725	0.987799	24.51	23.31
21	Cyperaceae	0.110618	0.676148	14.09	12.79
22	Polypodiaceae (ferns)	0.107422	0.85008	7.48	5.5
23	Piperaceae	0.104813	0.638308	23.45	22.78
24	2 eudicots	0.104636	0.978646	9.73	8.14
25	11 eudicots	0.101708	1.35816e-06	21.26	20.51
26	Pilotrichaceae (mosses)	0.0980997	0.686417	10.6	9.05
27	7 eudicots	0.0924078	0.327311	19.29	18.42
28	Thymelaeaceae	0.0872418	0.769091	9.73	8.1
29	Dioscoreaceae	0.0855748	0.620427	8.84	7.02
30	10 eudicots	0.0846457	0.0165318	11.58	10.21
31	Cyatheaceae (ferns)	0.0773822	0.775774	36.6	36.15
32	Annonaceae	0.0771569	0.576129	6.96	4.86
33	9 eudicots	0.0759838	2.43887e-07	22.64	21.92
34	13 ferns	0.072084	0.490742	54.06	53.86
35	39 eudicots	0.0667754	0.000626736	9.14	6.92
36	2 eudicots	0.0647889	0.948904	20.25	19.47
37	77 eudicots	0.0638478	0.916802	47	46.67
38	51 mosses	0.0600856	0.435708	101.88	101.66
39	50 angiosperms	0.0557838	7.13508e-07	698.58	698.54
40	26 eudicots	0.0479012	0.967583	198.84	198.78
41	31 eudicots	0.0430801	0.782116	13.46	12.01
42	38 monocots	0.0414392	0.952526	84.08	83.69
43	2 eudicots	0.0381174	0.990994	24.54	23.74
44	13 ferns	0.0376057	4.90537e-06	19.82	18.98
45	3 eudicots	0.0359198	9.74589e-08	26.59	25.96
46	4 eudicots	0.0327995	6.87198e-07	34.3	33.83
47	4 eudicots	0.0322057	0.999688	52.19	51.91
48	2 eudicots	0.0292584	1.35889e-05	9.35	7.69
49	Ricciaceae (liverworts)	0.0287274	0.899077	6.99	4.94
50	2 monocots	0.027533	8.92929e-08	7.64	5.71
51	12 liverworts	0.0269975	8.65831e-06	8.95	7.18
52	13 liverworts	0.0254605	1.77779e-07	24.67	24.13
53	4 mosses	0.0251006	1.65861e-07	9.22	7.51
54	3 monocots	0.0248949	2.41263e-06	14.99	13.92
55	3 eudicots	0.0215208	0.391459	11.91	10.57
56	21 liverworts	0.0176836	0.926377	34.03	33.52
57	Tetrachondraceae	0.0168693	0.304911	6.58	4.31
58	4 eudicots	0.015979	7.04503e-07	23.55	22.89
59	18 liverworts background rate	0.0119507	0.392105
60	Background rate	0.0112962	0.899021	130.61	130.52
61	14 gymnosperms	0.0107507	0.969117	7.71	5.82
62	3 liverworts	0.00629065	1.91332e-05	13.43	12.33
63	2 monocots	3.94297e-05	0.999969	6.62	4.45
64	Plocospermataceae	1.52881e-16	0.00794126	12.63	11.39
65	Centroplacaceae	1.52881e-16	0.00794126	7.87	6.01
66	Petermanniaceae	1.52881e-16	0.00794126	6.56	4.27
67	Goebeliellaceae (liverworts)	8.39746e-17	0.0124464	6.7	4.57
68	Aphyllanthaceae	2.26702e-17	3.89969e-06	6.99	4.98
69	Mitrastemonaceae	1.17584e-17	0.00234052	10.98	9.46
70	Catoscopiaceae (mosses)	1.17584e-17	0.00234052	9.07	7.33
